# Supplementary material for: UHRF1 establishes crosstalk between somatic and germ cells in male reproduction
Source: Cell Death Dis. 2022 Apr 19;13(4):377. doi: 10.1038/s41419-022-04837-2 (PMC9018721; doi:10.1038/s41419-022-04837-2)
Supplement: Supplementary file 3 — Supplementary Table 1 [file 41419_2022_4837_MOESM3_ESM.xlsx]

## Sheet: P3 differential genes
Supplementary Table 1. Total 141 deregulated genes in Uhrf1 cKO Sertoli cells at P3 determined by RNA-Seq.
Geneid	Chr	Start	End	Strand	Length	Uhrf1 cKO-1	Uhrf1 cKO-2	Control-1	Control-2	logFC	logCPM	F	PValue	FDR	ensembl gene ID	full_name
1110018M03Rik	CM000210.1	108520583	108522842	-	2260	118	138	303	225	-1.01793	5.35788	24.6954	0.000212688	0.0305475	NA	NA
2900042E01Rik	CM000217.2;CM000217.2;CM000217.2;CM000217.2;CM000217.2;CM000217.2;CM000217.2;CM000217.2;CM000217.2;CM000217.2;CM000217.2	31581713;31581713;31594786;31594786;31595865;31595865;31596679;31597696;31598169;31598824;31599896	31582125;31582125;31595127;31595127;31596146;31596021;31596778;31597769;31598239;31599410;31600099	+;+;+;+;+;+;+;+;+;+;+	2073	45	37	11	4	2.48197	2.4608	30.4966	7.82e-05	0.0161211	NA	NA
3110035E14Rik	CM000209.2;CM000209.2;CM000209.2;CM000209.2;CM000209.2;CM000209.2	6575387;6581040;6587334;6593877;6596634;6598754	6575768;6581095;6587496;6593938;6596725;6599099	+;+;+;+;+;+	1101	41	51	116	89	-1.13522	3.98142	20.119	0.000527043	0.0482271	ENSMUSG00000067879	RIKEN cDNA 3110035E14 gene(3110035E14Rik)
3830417A13Rik	CM000228.2;CM000228.2;CM000228.2;CM000228.2	47571394;47573773;47574637;47575276	47571536;47573858;47574707;47576606	+;+;+;+	1631	13	22	1	1	3.97408	1.21901	30.0193	8.45e-05	0.0171627	ENSMUSG00000031179	RIKEN cDNA 3830417A13 gene(3830417A13Rik)
9130218O11Rik	CM000223.2;CM000223.2;CM000223.2	76069768;76073486;76076873	76070608;76073612;76076947	-;-;-	1043	87	117	51	29	1.37483	3.9155	26.0798	0.00016526	0.0254286	NA	NA
A930004K21Rik	CM000210.1;CM000210.1;CM000210.1;CM000210.1;CM000210.1;CM000210.1;CM000210.1;CM000210.1;CM000210.1;CM000210.1;CM000210.1;CM000210.1;CM000210.1;CM000210.1;CM000210.1;CM000210.1;CM000210.1;CM000210.1;CM000210.1;CM000210.1;CM000210.1;CM000210.1;CM000210.1;CM000210.1;CM000210.1;CM000210.1;CM000210.1;CM000210.1;CM000210.1;CM000210.1;CM000210.1;CM000210.1;CM000210.1;CM000210.1;CM000210.1;CM000210.1;CM0…	119693006;119695515;119695739;119696317;119696317;119700786;119700786;119700786;119701812;119701812;119701812;119703726;119703726;119703726;119705561;119705561;119705561;119706068;119706068;119706068;119709932;119711440;119711440;119711440;119717426;119717426;119717426;119717426;119721928;119721928;119721928;119721928;119724603;119724603;119724603;119724622;119734175;119734175;119734175;119734175…	119695451;119696660;119696137;119696660;119696660;119700892;119700892;119700892;119701880;119701880;119701880;119703800;119703800;119703800;119705652;119705652;119705652;119706131;119706131;119706131;119711528;119711528;119711528;119711528;119717454;119717454;119717454;119717454;119722051;119722051;119722051;119722051;119724700;119724700;119724700;119724700;119734253;119734253;119734253;119734253…	-;-;-;-;-;-;-;-;-;-;-;-;-;-;-;-;-;-;-;-;-;-;-;-;-;-;-;-;-;-;-;-;-;-;-;-;-;-;-;-;-;-;-;-;-	6395	39	59	20	14	1.53127	2.85501	21.2065	0.000420071	0.0429711	NA	NA
Ace	CM000219.2;CM000219.2;CM000219.2;CM000219.2;CM000219.2;CM000219.2;CM000219.2;CM000219.2;CM000219.2;CM000219.2;CM000219.2;CM000219.2;CM000219.2;CM000219.2;CM000219.2;CM000219.2;CM000219.2;CM000219.2;CM000219.2;CM000219.2;CM000219.2;CM000219.2;CM000219.2;CM000219.2;CM000219.2;CM000219.2;CM000219.2;CM000219.2;CM000219.2;CM000219.2;CM000219.2;CM000219.2;CM000219.2;CM000219.2;CM000219.2;CM000219.2;CM0…	114699486;114699487;114700435;114700435;114701229;114701229;114702081;114702081;114702820;114702820;114702851;114703545;114703545;114703545;114703889;114703889;114703889;114704389;114704389;114704389;114704916;114704916;114704916;114705303;114705303;114705303;114705628;114705628;114705628;114706191;114706191;114706191;114707060;114707060;114707060;114708069;114708069;114708069;114708476;114708476…	114699773;114699773;114700602;114700602;114701322;114701322;114702224;114702224;114703011;114703011;114703011;114703642;114703642;114703642;114704061;114704061;114704061;114704612;114704612;114704612;114705060;114705060;114705060;114705401;114705401;114705401;114705750;114705750;114705750;114706402;114706402;114706402;114707196;114707196;114707196;114708227;114708227;114708227;114708563;114708563…	+;+;+;+;+;+;+;+;+;+;+;+;+;+;+;+;+;+;+;+;+;+;+;+;+;+;+;+;+;+;+;+;+;+;+;+;+;+;+;+;+;+;+;+;+;+;+;+;+;+;+;+;+;+;+;+;+;+;+;+;+;+;+;+;+;+;+;+;+	5075	216	228.5	110	75	1.30203	5.05794	33.2226	5.12e-05	0.0121336	ENSMUSG00000020681	angiotensin I converting enzyme (peptidyl-dipeptidase A) 1(Ace)
Acpp	CM000217.2;CM000217.2;CM000217.2;CM000217.2;CM000217.2;CM000217.2;CM000217.2;CM000217.2;CM000217.2;CM000217.2;CM000217.2;CM000217.2;CM000217.2;CM000217.2;CM000217.2;CM000217.2;CM000217.2;CM000217.2;CM000217.2;CM000217.2;CM000217.2;CM000217.2;CM000217.2;CM000217.2;CM000217.2;CM000217.2;CM000217.2;CM000217.2;CM000217.2;CM000217.2;CM000217.2;CM000217.2;CM000217.2	100840506;100840506;100851257;100853073;100853073;100853073;100859163;100859163;100859163;100861692;100861692;100861692;100866586;100866586;100866586;100868504;100868504;100868504;100872258;100872258;100872258;100876337;100876337;100876337;100876928;100876928;100876928;100879124;100879124;100879124;100889869;100889869;100889869	100843786;100843786;100852725;100853242;100853242;100853242;100859266;100859266;100859266;100861774;100861774;100861774;100866718;100866718;100866718;100868596;100868596;100868596;100872356;100872314;100872356;100876489;100876489;100876489;100877014;100877014;100877014;100879219;100879219;100879219;100890033;100890033;100890056	-;-;-;-;-;-;-;-;-;-;-;-;-;-;-;-;-;-;-;-;-;-;-;-;-;-;-;-;-;-;-;-;-	5956	25	28	2	2	3.66747	1.76136	41.3775	1.65e-05	0.00587143	ENSMUSG00000032561	acid phosphatase, prostate(Acpp)
Adh7	CM000211.2;CM000211.2;CM000211.2;CM000211.2;CM000211.2;CM000211.2;CM000211.2;CM000211.2;CM000211.2	141622806;141626754;141628003;141628772;141628953;141631229;141632946;141633816;141636229	141622954;141626855;141628141;141628859;141629169;141631489;141633081;141633954;141637072	+;+;+;+;+;+;+;+;+	2075	678.5	1073.5	31	40	4.59828	6.56159	278.569	1.45e-10	2.06e-06	ENSMUSG00000055301	alcohol dehydrogenase 7 (class IV), mu or sigma polypeptide(Adh7)
Adprhl1	CM000216.2;CM000216.2;CM000216.2;CM000216.2;CM000216.2;CM000216.2;CM000216.2;CM000216.2;CM000216.2;CM000216.2;CM000216.2	10403759;10410336;10410603;10413551;10413553;10414126;10414126;10416637;10416637;10422053;10422286	10404072;10410468;10410730;10413693;10413693;10414251;10414251;10416801;10416801;10422497;10422331	-;-;-;-;-;-;-;-;-;-;-	1454	25	36	4	3	3.08981	1.97792	39.594	2.08e-05	0.00673161	ENSMUSG00000031448	ADP-ribosylhydrolase like 1(Adprhl1)
Agtr2	CM000228.2;CM000228.2;CM000228.2;CM000228.2;CM000228.2;CM000228.2	16607379;16607481;16607612;16607612;16608855;16608855	16607455;16607525;16607671;16607671;16611587;16611587	+;+;+;+;+;+	2915	6	11	41	25	-1.92049	2.22525	21.154	0.000424624	0.0431267	ENSMUSG00000068122	angiotensin II receptor, type 2(Agtr2)
Ahrr	CM000221.2;CM000221.2;CM000221.2;CM000221.2;CM000221.2;CM000221.2;CM000221.2;CM000221.2;CM000221.2;CM000221.2;CM000221.2	73540694;73544948;73545319;73550117;73552477;73554341;73559455;73587040;73607191;73612601;73621677	73544241;73545086;73545380;73550313;73552610;73554470;73559544;73587137;73607372;73612673;73621755	-;-;-;-;-;-;-;-;-;-;-	4732	23	32	3	3	3.15416	1.84076	36.7589	3.06e-05	0.0085294	ENSMUSG00000021575	aryl-hydrocarbon receptor repressor(Ahrr)
Ahsg	CM000224.2;CM000224.2;CM000224.2;CM000224.2;CM000224.2;CM000224.2;CM000224.2;CM000224.2;CM000224.2;CM000224.2;CM000224.2;CM000224.2;CM000224.2;CM000224.2;CM000224.2;CM000224.2;CM000224.2;CM000224.2;CM000224.2;CM000224.2;CM000224.2;CM000224.2;CM000224.2;CM000224.2	20452365;20452367;20452369;20452371;20452389;20452391;20454650;20454650;20454650;20455120;20455120;20455519;20455530;20455632;20456833;20456833;20456833;20456833;20458453;20458453;20458453;20459122;20459122;20459492	20452652;20452652;20452547;20452652;20452547;20452556;20454679;20454760;20454760;20455178;20455204;20455682;20455682;20455682;20456934;20456856;20456934;20456934;20458517;20458536;20458536;20459763;20459419;20459764	+;+;+;+;+;+;+;+;+;+;+;+;+;+;+;+;+;+;+;+;+;+;+;+	1477	17	14	2	1	3.29888	1.13442	21.8819	0.000366227	0.0406827	ENSMUSG00000022868	alpha-2-HS-glycoprotein(Ahsg)
Angptl4	CM000225.2;CM000225.2;CM000225.2;CM000225.2;CM000225.2;CM000225.2;CM000225.2	33532223;33534273;33534643;33535695;33537853;33538106;33538386	33532891;33534554;33534738;33535808;33537970;33538216;33538853	-;-;-;-;-;-;-	1858	56	90	226	160	-1.39038	4.79493	34.7434	4.09e-05	0.0105634	ENSMUSG00000002289	angiopoietin-like 4(Angptl4)
Ankrd1	CM000227.1;CM000227.1;CM000227.1;CM000227.1;CM000227.1;CM000227.1;CM000227.1;CM000227.1;CM000227.1	33887381;33890345;33890567;33890841;33892139;33893208;33893600;33894593;33895132	33888236;33890443;33890665;33890939;33892237;33893315;33893737;33894772;33895219	-;-;-;-;-;-;-;-;-	1766	1915.5	3283	827	581.5	1.88368	8.40577	83.5492	3.07e-07	0.000335621	ENSMUSG00000024803	ankyrin repeat domain 1 (cardiac muscle)(Ankrd1)
Apobec3	CM000223.2;CM000223.2;CM000223.2;CM000223.2;CM000223.2;CM000223.2;CM000223.2;CM000223.2;CM000223.2;CM000223.2;CM000223.2;CM000223.2;CM000223.2;CM000223.2;CM000223.2;CM000223.2;CM000223.2;CM000223.2;CM000223.2;CM000223.2;CM000223.2;CM000223.2;CM000223.2;CM000223.2;CM000223.2;CM000223.2;CM000223.2;CM000223.2;CM000223.2;CM000223.2;CM000223.2;CM000223.2;CM000223.2	79010475;79011240;79011261;79011262;79014018;79014018;79014018;79015662;79015662;79015662;79015662;79016078;79016078;79016078;79016078;79016990;79016990;79016990;79023336;79023336;79023336;79023336;79024225;79024225;79024225;79024225;79024734;79024734;79024734;79024734;79025201;79025201;79025201	79010629;79011383;79011383;79011383;79014165;79014165;79014165;79015938;79015938;79015938;79015938;79016192;79016192;79016192;79016192;79017088;79017088;79017088;79023492;79023492;79023492;79023492;79024486;79024486;79024486;79024486;79026334;79024846;79024846;79024846;79025811;79025803;79025657	+;+;+;+;+;+;+;+;+;+;+;+;+;+;+;+;+;+;+;+;+;+;+;+;+;+;+;+;+;+;+;+;+	2958	52	76	32	11	1.60163	3.20097	20.4645	0.000489992	0.0474391	ENSMUSG00000009585	apolipoprotein B mRNA editing enzyme, catalytic polypeptide 3(Apobec3)
B930041G04	CM000228.2;CM000228.2;CM000228.2;CM000228.2;CM000228.2;CM000228.2;CM000228.2;CM000228.2;CM000228.2;CM000228.2;CM000228.2;CM000228.2	120624791;120627982;120643169;120647730;120650562;120653016;120658102;120658552;120663801;120687351;120689850;120694061	120624967;120628035;120643273;120647837;120650693;120653135;120658238;120658678;120663995;120687714;120692908;120694467	+;+;+;+;+;+;+;+;+;+;+;+	4985	3	2	21	18	-2.88492	1.4342	23.476	0.000267747	0.0336911	NA	NA
Bmp5	CM000217.2;CM000217.2;CM000217.2;CM000217.2;CM000217.2;CM000217.2;CM000217.2	69948401;70000859;70012382;70046083;70059440;70066462;70071199	69948884;70001051;70012530;70046277;70059516;70066572;70073276	+;+;+;+;+;+;+	3287	31	39	14	4	1.97969	2.31119	20.1641	0.000522031	0.0482271	ENSMUSG00000032179	bone morphogenetic protein 5(Bmp5)
Casq2	CM000211.2;CM000211.2;CM000211.2;CM000211.2;CM000211.2;CM000211.2;CM000211.2;CM000211.2;CM000211.2;CM000211.2;CM000211.2	101291314;101314470;101317295;101321094;101324152;101330780;101332169;101337607;101346408;101348382;101349425	101291547;101314554;101317395;101321205;101324225;101330910;101332214;101337661;101346508;101348456;101350477	+;+;+;+;+;+;+;+;+;+;+	2067	1655	1904.5	4249	3228.5	-1.04332	9.16111	34.9016	3.99e-05	0.0105634	ENSMUSG00000027861	calsequestrin 2(Casq2)
Ccbe1	CM000226.2;CM000226.2;CM000226.2;CM000226.2;CM000226.2;CM000226.2;CM000226.2;CM000226.2;CM000226.2;CM000226.2;CM000226.2;CM000226.2;CM000226.2;CM000226.2;CM000226.2;CM000226.2;CM000226.2;CM000226.2;CM000226.2;CM000226.2;CM000226.2;CM000226.2;CM000226.2;CM000226.2;CM000226.2;CM000226.2;CM000226.2;CM000226.2;CM000226.2;CM000226.2;CM000226.2;CM000226.2;CM000226.2;CM000226.2;CM000226.2;CM000226.2;CM0…	64321171;64334074;64336769;64336788;64337081;64341652;64341652;64341652;64341652;64342366;64342366;64342366;64342366;64342513;64342513;64342513;64342513;64346988;64346988;64346988;64346988;64352101;64352101;64352101;64352101;64352101;64359199;64359199;64359199;64359199;64359199;64360838;64360838;64360838;64360838;64360838;64369871;64369871;64369871;64369871;64369871;64543693;64548718;64570708;645…	64323327;64336635;64337322;64337322;64337322;64341687;64341687;64341687;64341687;64342401;64342401;64342401;64342401;64342652;64342652;64342652;64342652;64347108;64347108;64347108;64347108;64352204;64352204;64352204;64352204;64352204;64359351;64359351;64359351;64359351;64359351;64360972;64360972;64360972;64360972;64360972;64369923;64369923;64369923;64369923;64369923;64543785;64549889;64570788;645…	-;-;-;-;-;-;-;-;-;-;-;-;-;-;-;-;-;-;-;-;-;-;-;-;-;-;-;-;-;-;-;-;-;-;-;-;-;-;-;-;-;-;-;-;-;-;-;-;-;-;-;-;-;-;-;-;-;-;-	8440	67	121	29	32	1.60147	3.72932	28.2205	0.000113845	0.0204906	ENSMUSG00000046318	collagen and calcium binding EGF domains 1(Ccbe1)
Ccrn4l	CM000211.2;CM000211.2;CM000211.2;CM000211.2;CM000211.2;CM000211.2;CM000211.2;CM000211.2	47951510;47951510;47967040;47969866;47974724;47974724;47976616;47976616	47952233;47952461;47969412;47970767;47974993;47974993;47978562;47978562	+;+;+;+;+;+;+;+	6444	155.33	235.33	97	79	1.15056	4.89282	25.6733	0.000177796	0.0268945	NA	NA
Cdh1	CM000216.2;CM000216.2;CM000216.2;CM000216.2;CM000216.2;CM000216.2;CM000216.2;CM000216.2;CM000216.2;CM000216.2;CM000216.2;CM000216.2;CM000216.2;CM000216.2;CM000216.2;CM000216.2;CM000216.2;CM000216.2;CM000216.2;CM000216.2;CM000216.2;CM000216.2;CM000216.2;CM000216.2;CM000216.2;CM000216.2;CM000216.2;CM000216.2;CM000216.2;CM000216.2;CM000216.2;CM000216.2	107827793;107827793;107828712;107828712;107873441;107873441;107877726;107877726;107877983;107877983;107881036;107882215;107882986;107882986;107883437;107883437;107884828;107884828;107886034;107886034;107887123;107887123;107888982;107888982;107889431;107889431;107890833;107890833;107891626;107891626;107893800;107893800	107827967;107827967;107828832;107828832;107873664;107873664;107877869;107877869;107878138;107878138;107881180;107882359;107883161;107883161;107883565;107883565;107885010;107885010;107886278;107886278;107887268;107887268;107889206;107889206;107889658;107889658;107890963;107890963;107891769;107891769;107895640;107895640	+;+;+;+;+;+;+;+;+;+;+;+;+;+;+;+;+;+;+;+;+;+;+;+;+;+;+;+;+;+;+;+	4558	168	224.5	70.5	55	1.65606	4.77136	51.3555	5.12e-06	0.00242712	ENSMUSG00000000303	cadherin 1(Cdh1)
Cdo1	CM000226.2;CM000226.2;CM000226.2;CM000226.2;CM000226.2;CM000226.2;CM000226.2;CM000226.2;CM000226.2;CM000226.2;CM000226.2;CM000226.2;CM000226.2;CM000226.2;CM000226.2;CM000226.2;CM000226.2;CM000226.2;CM000226.2;CM000226.2;CM000226.2;CM000226.2;CM000226.2;CM000226.2;CM000226.2;CM000226.2;CM000226.2;CM000226.2;CM000226.2;CM000226.2;CM000226.2;CM000226.2;CM000226.2	45072450;45072451;45072451;45072452;45072924;45073163;45074842;45074842;45074842;45074842;45074971;45079533;45079533;45079533;45079533;45079533;45079533;45079606;45082564;45082564;45082564;45082564;45082564;45082564;45082624;45087219;45087219;45087219;45087219;45087219;45087219;45087504;45087520	45073144;45073206;45073206;45073206;45072999;45073206;45075011;45075011;45075011;45075060;45075011;45079592;45079687;45079687;45079684;45079687;45079687;45079687;45082604;45082641;45082641;45082641;45082641;45082641;45082641;45087594;45087348;45087589;45087602;45087602;45087579;45087565;45087600	-;-;-;-;-;-;-;-;-;-;-;-;-;-;-;-;-;-;-;-;-;-;-;-;-;-;-;-;-;-;-;-;-	1593	57	86	226	142	-1.33933	4.7326	30.9886	7.23e-05	0.0155818	ENSMUSG00000033022	cysteine dioxygenase 1, cytosolic(Cdo1)
Cldn6	CM000225.2;CM000225.2;CM000225.2	21185576;21185975;21187265	21185619;21186038;21188657	+;+;+	1501	112	96.5	52	26	1.47639	3.94787	23.6419	0.000259374	0.0335276	ENSMUSG00000023906	claudin 6(Cldn6)
Col15a1	CM000212.2;CM000212.2;CM000212.2;CM000212.2;CM000212.2;CM000212.2;CM000212.2;CM000212.2;CM000212.2;CM000212.2;CM000212.2;CM000212.2;CM000212.2;CM000212.2;CM000212.2;CM000212.2;CM000212.2;CM000212.2;CM000212.2;CM000212.2;CM000212.2;CM000212.2;CM000212.2;CM000212.2;CM000212.2;CM000212.2;CM000212.2;CM000212.2;CM000212.2;CM000212.2;CM000212.2;CM000212.2;CM000212.2;CM000212.2;CM000212.2;CM000212.2;CM0…	44230185;44230611;44267544;44269669;44271349;44276183;44279353;44280863;44282045;44284464;44285133;44291257;44292446;44293106;44301598;44302008;44302343;44303046;44303181;44304817;44306671;44309226;44310253;44310483;44311530;44311530;44311530;44311705;44311705;44311705;44314516;44314516;44314516;44314666;44314666;44314666;44315376;44315376;44315376;44315562;44315562;44315562;44318274;44318274;443…	44230527;44230699;44268091;44269743;44271429;44276327;44279462;44280997;44282173;44284730;44285261;44291349;44292571;44293168;44301633;44302148;44302408;44303081;44303264;44304882;44306706;44309288;44310395;44310699;44311598;44311598;44311598;44311740;44311740;44311740;44314569;44314569;44314569;44314725;44314725;44314725;44315444;44315444;44315444;44315603;44315603;44315603;44318319;44318319;443…	+;+;+;+;+;+;+;+;+;+;+;+;+;+;+;+;+;+;+;+;+;+;+;+;+;+;+;+;+;+;+;+;+;+;+;+;+;+;+;+;+;+;+;+;+;+;+;+;+;+;+;+;+;+;+;+;+;+;+;+;+;+;+;+;+;+;+;+;+;+;+;+;+;+;+;+;+;+	5671	1434.5	1645.5	755.33	634.5	1.16695	7.87153	37.1918	2.88e-05	0.00836953	ENSMUSG00000028339	collagen, type XV, alpha 1(Col15a1)
Cp	CM000211.2;CM000211.2;CM000211.2;CM000211.2;CM000211.2;CM000211.2;CM000211.2;CM000211.2;CM000211.2;CM000211.2;CM000211.2;CM000211.2;CM000211.2;CM000211.2;CM000211.2;CM000211.2;CM000211.2;CM000211.2;CM000211.2;CM000211.2;CM000211.2;CM000211.2;CM000211.2;CM000211.2;CM000211.2;CM000211.2;CM000211.2;CM000211.2;CM000211.2;CM000211.2;CM000211.2;CM000211.2;CM000211.2;CM000211.2;CM000211.2;CM000211.2;CM0…	16946259;16946259;16946301;16946370;16946370;16953471;16953471;16953471;16953471;16953471;16955430;16955430;16955430;16955430;16955430;16957230;16957230;16957230;16957230;16957230;16958966;16958966;16958966;16958966;16958966;16959826;16960102;16960102;16960102;16960102;16960102;16961805;16961805;16961805;16961805;16961805;16961805;16962967;16962967;16962967;16962967;16962967;16962967;16964049;169…	16946620;16946620;16946620;16946620;16946620;16953718;16953718;16953718;16953718;16953718;16955639;16955639;16955639;16955639;16955639;16957403;16957403;16957403;16957403;16957403;16959220;16959220;16959220;16959220;16959220;16960273;16960273;16960273;16960273;16960273;16960273;16961944;16961944;16961944;16961944;16961944;16961944;16963119;16963119;16963119;16963119;16963119;16963119;16964248;169…	+;+;+;+;+;+;+;+;+;+;+;+;+;+;+;+;+;+;+;+;+;+;+;+;+;+;+;+;+;+;+;+;+;+;+;+;+;+;+;+;+;+;+;+;+;+;+;+;+;+;+;+;+;+;+;+;+;+;+;+;+;+;+;+;+;+;+;+;+;+;+;+;+;+;+;+;+;+;+;+;+;+;+;+;+;+;+;+;+;+;+;+;+;+;+;+;+;+;+;+;+;+;+;+;+;+;+;+;+;+	5389	291.5	542.5	213.5	178	1.07279	5.984	23.5082	0.000266101	0.0336911	ENSMUSG00000003617	ceruloplasmin(Cp)
Cpxm2	CM000215.2;CM000215.2;CM000215.2;CM000215.2;CM000215.2;CM000215.2;CM000215.2;CM000215.2;CM000215.2;CM000215.2;CM000215.2;CM000215.2;CM000215.2;CM000215.2;CM000215.2;CM000215.2;CM000215.2;CM000215.2;CM000215.2;CM000215.2;CM000215.2;CM000215.2;CM000215.2;CM000215.2	128849276;128854177;128855451;128861193;128863525;128864096;128866196;128866196;128868529;128868529;128877306;128877306;128885264;128885264;128886528;128886528;128912732;128912732;128932915;128932915;128948228;128948228;128958846;128958846	128850608;128854276;128855590;128861490;128864275;128864275;128866439;128866392;128868652;128868652;128877394;128877394;128885414;128885414;128886612;128886612;128912871;128912871;128933024;128933024;128948326;128948326;128959185;128959303	-;-;-;-;-;-;-;-;-;-;-;-;-;-;-;-;-;-;-;-;-;-;-;-	4122	13	17	69	45.5	-1.89864	2.97335	32.9625	5.33e-05	0.0124136	ENSMUSG00000030862	carboxypeptidase X 2 (M14 family)(Cpxm2)
Cst9	CM000210.1;CM000210.1;CM000210.1	147098322;147099841;147104701	147098599;147099954;147104984	+;+;+	676	24	22	83	64	-1.64276	3.38375	29.7216	8.87e-05	0.0175145	ENSMUSG00000027445	cystatin 9(Cst9)
Cxcl1	CM000213.2;CM000213.2;CM000213.2;CM000213.2	86035609;86035790;86036029;86036828	86035700;86035913;86036109;86037435	+;+;+;+	905	99	102	39	29	1.59208	3.85811	34.3156	4.35e-05	0.0108723	ENSMUSG00000029380	chemokine (C-X-C motif) ligand 1(Cxcl1)
Cxcl14	CM000221.2;CM000221.2;CM000221.2;CM000221.2	54348348;54352157;54355525;54355809	54349508;54352270;54355630;54356250	-;-;-;-	1823	423	413.83	244.5	180	1.02053	6.05686	24.1154	0.000237069	0.0315036	ENSMUSG00000021508	chemokine (C-X-C motif) ligand 14(Cxcl14)
Dcdc2a	CM000221.2;CM000221.2;CM000221.2;CM000221.2;CM000221.2;CM000221.2;CM000221.2;CM000221.2;CM000221.2;CM000221.2;CM000221.2;CM000221.2;CM000221.2;CM000221.2;CM000221.2;CM000221.2;CM000221.2;CM000221.2;CM000221.2;CM000221.2;CM000221.2;CM000221.2;CM000221.2;CM000221.2;CM000221.2;CM000221.2;CM000221.2;CM000221.2;CM000221.2;CM000221.2;CM000221.2	22282677;22282877;22287908;22287908;22323020;22329003;22329003;22329003;22329191;22329191;22329191;22334261;22334261;22334261;22336737;22336737;22336737;22345917;22345917;22345917;22347035;22414121;22414343;22414343;22414343;22428836;22428836;22428836;22432085;22432085;22432085	22283236;22283236;22287962;22287962;22323126;22329079;22329079;22329079;22329322;22329322;22329322;22334407;22334407;22334407;22336791;22336791;22336791;22346076;22346076;22346076;22348189;22414255;22414443;22414443;22414443;22429138;22429138;22429138;22432312;22432387;22432640	+;+;+;+;+;+;+;+;+;+;+;+;+;+;+;+;+;+;+;+;+;+;+;+;+;+;+;+;+;+;+	3543	70	101.5	21	17	2.17439	3.494	53.661	4.01e-06	0.00219009	ENSMUSG00000035910	doublecortin domain containing 2a(Dcdc2a)
Dmpk	CM000215.2;CM000215.2;CM000215.2;CM000215.2;CM000215.2;CM000215.2;CM000215.2;CM000215.2;CM000215.2;CM000215.2;CM000215.2;CM000215.2;CM000215.2;CM000215.2;CM000215.2;CM000215.2;CM000215.2;CM000215.2;CM000215.2;CM000215.2;CM000215.2;CM000215.2;CM000215.2;CM000215.2;CM000215.2;CM000215.2;CM000215.2;CM000215.2;CM000215.2;CM000215.2;CM000215.2;CM000215.2;CM000215.2;CM000215.2;CM000215.2;CM000215.2;CM0…	13495239;13495239;13495250;13495265;13497366;13497366;13497366;13497366;13497712;13497712;13497712;13497712;13497869;13497869;13497869;13497869;13498274;13498274;13498274;13498274;13498621;13498621;13498621;13498621;13498875;13498875;13498875;13498875;13499382;13499382;13499382;13499382;13500293;13500293;13500293;13500293;13502291;13502291;13502291;13502291;13503043;13503043;13503043;13503043;135…	13495534;13495534;13495534;13495534;13497457;13497457;13497457;13497457;13497795;13497795;13497795;13497795;13497964;13497964;13497964;13497964;13498422;13498422;13498422;13498422;13498714;13498714;13498714;13498714;13499081;13499081;13499081;13499081;13499645;13499630;13499645;13499645;13500378;13500378;13500378;13500378;13502402;13502402;13502402;13502402;13503206;13503206;13503206;13503206;135…	+;+;+;+;+;+;+;+;+;+;+;+;+;+;+;+;+;+;+;+;+;+;+;+;+;+;+;+;+;+;+;+;+;+;+;+;+;+;+;+;+;+;+;+;+;+;+;+;+;+;+;+;+;+;+;+;+;+	2876	774.33	873	2155.17	1623.5	-1.16789	8.13731	38.3781	2.45e-05	0.00774557	ENSMUSG00000030409	dystrophia myotonica-protein kinase(Dmpk)
Doc2b	CM000219.2;CM000219.2;CM000219.2;CM000219.2;CM000219.2;CM000219.2;CM000219.2;CM000219.2;CM000219.2	80279183;80281748;80282764;80286245;80289284;80289500;80290866;80295346;80304936	80281293;80281844;80282845;80286402;80289410;80289609;80290940;80295425;80305450	-;-;-;-;-;-;-;-;-	3355	49.5	60	21	19	1.46145	3.03739	21.6334	0.000385058	0.0413165	ENSMUSG00000020848	double C2, beta(Doc2b)
E430002G05Rik	CM000210.1;CM000210.1;CM000210.1;CM000210.1;CM000210.1;CM000210.1;CM000210.1;CM000210.1;CM000210.1;CM000210.1;CM000210.1;CM000210.1;CM000210.1;CM000210.1;CM000210.1;CM000210.1;CM000210.1;CM000210.1	100792785;100792811;100823444;100823444;100829314;100829314;100849078;100849078;100850778;100850778;100853899;100853899;100873268;100873268;100875112;100878115;100879571;100880895	100792927;100792927;100823620;100823620;100829442;100829442;100849192;100849192;100850995;100850995;100854006;100854006;100874585;100873480;100875178;100878347;100879863;100881944	+;+;+;+;+;+;+;+;+;+;+;+;+;+;+;+;+;+	3851	164	130	359	276.5	-1.06218	5.61298	20.4601	0.000490439	0.0474391	NA	NA
Edn1	CM000221.2;CM000221.2;CM000221.2;CM000221.2;CM000221.2	40380145;40382226;40383615;40383924;40385446	40380627;40382394;40383773;40384037;40386656	+;+;+;+;+	2136	150.5	201	87.5	70	1.1685	4.74638	26.4631	0.00015436	0.0241192	ENSMUSG00000021367	endothelin 1(Edn1)
Ednrb	CM000222.2;CM000222.2;CM000222.2;CM000222.2;CM000222.2;CM000222.2;CM000222.2;CM000222.2;CM000222.2;CM000222.2;CM000222.2;CM000222.2;CM000222.2;CM000222.2;CM000222.2;CM000222.2;CM000222.2;CM000222.2;CM000222.2;CM000222.2;CM000222.2;CM000222.2;CM000222.2;CM000222.2;CM000222.2;CM000222.2;CM000222.2;CM000222.2;CM000222.2;CM000222.2;CM000222.2;CM000222.2	99434539;99434541;99434643;99435624;99436984;99436984;99439851;99439851;99439851;99439851;99440701;99440701;99440701;99440701;99441558;99441558;99441558;99441558;99442975;99442975;99442975;99442975;99443312;99443312;99443312;99443312;99462863;99462863;99462863;99462863;99463996;99463996	99435766;99437120;99435766;99437120;99437120;99437120;99439959;99439959;99439959;99439959;99440834;99440834;99440834;99440834;99441707;99441707;99441707;99441707;99443179;99443179;99443179;99443179;99443424;99443424;99443424;99443424;99463406;99463564;99463567;99463406;99464271;99464194	-;-;-;-;-;-;-;-;-;-;-;-;-;-;-;-;-;-;-;-;-;-;-;-;-;-;-;-;-;-;-;-	4274	91	132	239.2	209	-1.00674	5.13953	21.6611	0.000382907	0.0413165	ENSMUSG00000022122	endothelin receptor type B(Ednrb)
Egr2	CM000218.2;CM000218.2;CM000218.2;CM000218.2;CM000218.2;CM000218.2;CM000218.2;CM000218.2;CM000218.2	65626993;65627144;65629361;65629361;65629764;65629764;65631228;65631228;65631228	65627041;65627249;65629872;65629663;65629872;65629872;65633670;65633670;65633670	+;+;+;+;+;+;+;+;+	3110	194	247	101	87	1.23924	5.05198	32.3136	5.88e-05	0.0132719	ENSMUSG00000037868	early growth response 2(Egr2)
Ehd3	CM000225.2;CM000225.2;CM000225.2;CM000225.2;CM000225.2;CM000225.2	75096355;75107643;75111891;75118573;75119469;75121341	75096953;75107819;75111988;75118985;75119633;75123511	+;+;+;+;+;+	3623	87	123.5	237.42	192.5	-1.02267	5.06915	22.4063	0.000329843	0.0378229	ENSMUSG00000024065	EH-domain containing 3(Ehd3)
Ehf	CM000210.1;CM000210.1;CM000210.1;CM000210.1;CM000210.1;CM000210.1;CM000210.1;CM000210.1;CM000210.1;CM000210.1;CM000210.1;CM000210.1;CM000210.1;CM000210.1;CM000210.1;CM000210.1;CM000210.1;CM000210.1;CM000210.1;CM000210.1;CM000210.1;CM000210.1;CM000210.1;CM000210.1;CM000210.1;CM000210.1;CM000210.1;CM000210.1;CM000210.1;CM000210.1;CM000210.1;CM000210.1;CM000210.1;CM000210.1;CM000210.1;CM000210.1;CM0…	101508466;101508471;101509073;101510575;101512000;101512000;101512000;101513191;101513191;101513191;101513204;101513229;101518972;101518972;101518972;101518972;101518972;101519140;101519140;101519140;101519140;101519140;101521854;101521854;101521854;101521854;101521854;101524616;101524616;101524616;101524616;101524616;101524729;101528618;101528618;101528618;101528618;101528618;101548182;101548182…	101510287;101511904;101511904;101511904;101512195;101512195;101512195;101513253;101513253;101513253;101513253;101513250;101519040;101519040;101519040;101519040;101519040;101519208;101519208;101519208;101519208;101519208;101521916;101521916;101521916;101521916;101521916;101524861;101524861;101524682;101524861;101524861;101524861;101528717;101528717;101528717;101528857;101528717;101548299;101548294…	-;-;-;-;-;-;-;-;-;-;-;-;-;-;-;-;-;-;-;-;-;-;-;-;-;-;-;-;-;-;-;-;-;-;-;-;-;-;-;-;-;-	4509	28	38	10	9	1.79347	2.27216	20.611	0.000475181	0.0469208	ENSMUSG00000012350	ets homologous factor(Ehf)
Eln	CM000213.2;CM000213.2;CM000213.2;CM000213.2;CM000213.2;CM000213.2;CM000213.2;CM000213.2;CM000213.2;CM000213.2;CM000213.2;CM000213.2;CM000213.2;CM000213.2;CM000213.2;CM000213.2;CM000213.2;CM000213.2;CM000213.2;CM000213.2;CM000213.2;CM000213.2;CM000213.2;CM000213.2;CM000213.2;CM000213.2;CM000213.2;CM000213.2;CM000213.2;CM000213.2;CM000213.2;CM000213.2;CM000213.2;CM000213.2;CM000213.2;CM000213.2;CM0…	128710616;128710616;128710860;128712551;128712551;128713309;128713309;128713762;128713762;128714386;128714386;128714587;128714587;128715531;128715531;128715842;128715842;128715993;128715993;128718128;128718128;128719083;128719083;128720427;128720427;128720571;128720571;128722016;128723268;128723705;128724449;128724521;128725013;128725013;128726042;128726042;128727010;128727010;128727154;128727154…	128711845;128711170;128711845;128712601;128712601;128713338;128713338;128713806;128713806;128714436;128714436;128714625;128714625;128715671;128715671;128715904;128715904;128716094;128716094;128718166;128718166;128719241;128719241;128720486;128720486;128720675;128720711;128722075;128723369;128723752;128724538;128724538;128725066;128725066;128726188;128726188;128727069;128727069;128727243;128727243…	-;-;-;-;-;-;-;-;-;-;-;-;-;-;-;-;-;-;-;-;-;-;-;-;-;-;-;-;-;-;-;-;-;-;-;-;-;-;-;-;-;-;-;-;-;-;-;-;-;-;-;-;-;-;-;-;-;-;-;-;-;-;-;-;-;-;-;-;-;-;-;-;-;-;-;-;-;-;-;-;-;-;-	3834	14409.5	15026.4	38413.2	29521.8	-1.17119	12.3041	58.7346	2.41e-06	0.0016986	ENSMUSG00000029675	elastin(Eln)
Elovl2	CM000221.2;CM000221.2;CM000221.2;CM000221.2;CM000221.2;CM000221.2;CM000221.2;CM000221.2;CM000221.2;CM000221.2;CM000221.2;CM000221.2;CM000221.2;CM000221.2;CM000221.2;CM000221.2	39264296;39264296;39268650;39268650;39269226;39269226;39271744;39271744;39273686;39273686;39276445;39276445;39278933;39278933;39301835;39302153	39267204;39267204;39268784;39268784;39269350;39269350;39271915;39271915;39273763;39273763;39276632;39276632;39278996;39278996;39301964;39302191	-;-;-;-;-;-;-;-;-;-;-;-;-;-;-;-	3840	19	31	79	75.5	-1.62724	3.46591	29.9059	8.61e-05	0.0172356	ENSMUSG00000021364	elongation of very long chain fatty acids (FEN1/Elo2, SUR4/Elo3, yeast)-like 2(Elovl2)
Fgf7	CM000210.1;CM000210.1;CM000210.1;CM000210.1;CM000210.1;CM000210.1;CM000210.1	124270936;124271313;124271785;124334671;124334671;124335803;124335803	124271190;124272340;124272340;124334774;124334774;124337627;124337627	+;+;+;+;+;+;+	3212	62	117	228	197	-1.26049	4.98301	26.8945	0.000143063	0.0228563	ENSMUSG00000027208	fibroblast growth factor 7(Fgf7)
Gprc6a	CM000218.2;CM000218.2;CM000218.2;CM000218.2;CM000218.2;CM000218.2	49458235;49459995;49464310;49469845;49471663;49474652	49459391;49460118;49464522;49470681;49471966;49474872	-;-;-;-;-;-	2856	0	1	16	9	-4.3148	0.809263	21.5691	0.000390115	0.0413958	ENSMUSG00000019905	G protein-coupled receptor, family C, group 6, member A(Gprc6a)
Gsta3	CM000209.2;CM000209.2;CM000209.2;CM000209.2;CM000209.2;CM000209.2;CM000209.2;CM000209.2;CM000209.2;CM000209.2;CM000209.2;CM000209.2;CM000209.2;CM000209.2;CM000209.2	18109836;18109865;18114163;18118976;18118976;18126556;18126556;18128073;18128073;18129273;18129273;18132018;18132018;18134068;18134068	18109888;18109888;18114257;18119083;18119083;18126607;18126607;18128205;18128205;18129414;18129414;18132149;18132149;18134445;18134445	+;+;+;+;+;+;+;+;+;+;+;+;+;+;+	1093	239.83	260.5	141	109.5	1.02604	5.30996	23.8743	0.000248142	0.0323699	ENSMUSG00000025934	glutathione S-transferase, alpha 3(Gsta3)
Irs4	CM000228.2;CM000228.2;CM000228.2	122711656;122722186;122725499	122714213;122725162;122725747	-;-;-	5784	18	20	2	0	4.11479	1.31975	29.066	9.88e-05	0.0185569	ENSMUSG00000054667	insulin receptor substrate 4(Irs4)
Itih5	CM000210.1;CM000210.1;CM000210.1;CM000210.1;CM000210.1;CM000210.1;CM000210.1;CM000210.1;CM000210.1;CM000210.1;CM000210.1;CM000210.1;CM000210.1;CM000210.1;CM000210.1;CM000210.1;CM000210.1;CM000210.1;CM000210.1;CM000210.1;CM000210.1;CM000210.1;CM000210.1;CM000210.1;CM000210.1;CM000210.1;CM000210.1	7092689;7092736;7103732;7103732;7125098;7125098;7126534;7129779;7129779;7146144;7146144;7147146;7147146;7175267;7175267;7178826;7178826;7180784;7180784;7182765;7182765;7185788;7185788;7189353;7189353;7191516;7191516	7092825;7092825;7103776;7103776;7125261;7125261;7126635;7130029;7130029;7146313;7146313;7147262;7147262;7175435;7175435;7179135;7179135;7181343;7181343;7182818;7182818;7185904;7185904;7189730;7189730;7191938;7192530	+;+;+;+;+;+;+;+;+;+;+;+;+;+;+;+;+;+;+;+;+;+;+;+;+;+;+	3589	172	242	974.5	881	-2.16711	6.88882	110.83	5.47e-08	0.000147092	ENSMUSG00000025780	inter-alpha (globulin) inhibitor H5(Itih5)
Krt18	CM000223.2;CM000223.2;CM000223.2;CM000223.2;CM000223.2;CM000223.2;CM000223.2	101183082;101184352;101184709;101185505;101185781;101186182;101186727	101183567;101184434;101184865;101185669;101185906;101186405;101186907	+;+;+;+;+;+;+	1422	323	242.5	141	92	1.34627	5.41586	27.035	0.000139592	0.0225551	ENSMUSG00000023043	keratin 18(Krt18)
Krt7	CM000223.2;CM000223.2;CM000223.2;CM000223.2;CM000223.2;CM000223.2;CM000223.2;CM000223.2;CM000223.2;CM000223.2;CM000223.2;CM000223.2;CM000223.2;CM000223.2;CM000223.2;CM000223.2;CM000223.2;CM000223.2;CM000223.2;CM000223.2;CM000223.2;CM000223.2;CM000223.2;CM000223.2;CM000223.2;CM000223.2;CM000223.2;CM000223.2;CM000223.2;CM000223.2;CM000223.2;CM000223.2	100559600;100559650;100559977;100560783;100560813;100560997;100561259;100562517;100562517;100562517;100564769;100564769;100566791;100566791;100566791;100567976;100567976;100567976;100568947;100568947;100568947;100571741;100571741;100571741;100575545;100575545;100575545;100575545;100575970;100575970;100575970;100575970	100559789;100559789;100560036;100560950;100561327;100561327;100561327;100564829;100562728;100562728;100564829;100564829;100566886;100566886;100566886;100568140;100568140;100568140;100569072;100569072;100569072;100571961;100571961;100571961;100575579;100575579;100575579;100575579;100576244;100576260;100576244;100576310	+;+;+;+;+;+;+;+;+;+;+;+;+;+;+;+;+;+;+;+;+;+;+;+;+;+;+;+;+;+;+;+	4092	345.5	258.5	134	98	1.44071	5.48525	31.7749	6.39e-05	0.0142009	ENSMUSG00000023039	keratin 7(Krt7)
Lamc2	CM000209.2;CM000209.2;CM000209.2;CM000209.2;CM000209.2;CM000209.2;CM000209.2;CM000209.2;CM000209.2;CM000209.2;CM000209.2;CM000209.2;CM000209.2;CM000209.2;CM000209.2;CM000209.2;CM000209.2;CM000209.2;CM000209.2;CM000209.2;CM000209.2;CM000209.2;CM000209.2	152544393;152547958;152548148;152550099;152551178;152551792;152552965;152554741;152555919;152557840;152558333;152560868;152562668;152564842;152565630;152566813;152570103;152571919;152573212;152575571;152580031;152587294;152606909	152545425;152548057;152548306;152550298;152551292;152551941;152553109;152554890;152555998;152558045;152558495;152561013;152562913;152565024;152565848;152566925;152570292;152572041;152573348;152575669;152580166;152587482;152607018	-;-;-;-;-;-;-;-;-;-;-;-;-;-;-;-;-;-;-;-;-;-;-	4392	384.5	379	216.5	167	1.03042	5.92155	24.793	0.000208871	0.0303055	ENSMUSG00000026479	laminin, gamma 2(Lamc2)
Lcn2	CM000210.1;CM000210.1;CM000210.1;CM000210.1;CM000210.1;CM000210.1	29090073;29090828;29091115;29091365;29092439;29092991	29090293;29090929;29091234;29091450;29092575;29093181	-;-;-;-;-;-	857	225.5	182.5	77.5	52	1.71169	4.8501	40.5841	1.83e-05	0.00634497	ENSMUSG00000026822	lipocalin 2(Lcn2)
Mal	CM000210.1;CM000210.1;CM000210.1;CM000210.1	125878636;125884007;125885639;125901520	125880462;125884132;125885806;125901760	-;-;-;-	2362	37	61	10	3	2.90619	2.61394	43.9591	1.2e-05	0.00459733	ENSMUSG00000027375	myelin and lymphocyte protein, T cell differentiation protein(Mal)
Mal2	CM000223.2;CM000223.2;CM000223.2;CM000223.2;CM000223.2	53118278;53134878;53144963;53147221;53147603	53118429;53135048;53145118;53147587;53149413	+;+;+;+;+	2657	26.5	47.5	4	10.5	2.31182	2.32312	22.5141	0.000322886	0.037619	ENSMUSG00000024479	mal, T cell differentiation protein 2(Mal2)
Marco	CM000209.2;CM000209.2;CM000209.2;CM000209.2;CM000209.2;CM000209.2;CM000209.2;CM000209.2;CM000209.2;CM000209.2;CM000209.2;CM000209.2;CM000209.2;CM000209.2;CM000209.2;CM000209.2;CM000209.2	120137568;120139584;120140396;120140882;120142374;120147655;120147804;120148817;120148960;120151275;120151660;120154047;120155166;120156754;120157178;120157875;120167797	120137819;120139760;120140440;120140980;120142418;120147717;120147902;120148852;120149058;120151382;120151704;120154091;120155264;120156789;120157396;120157976;120168212	-;-;-;-;-;-;-;-;-;-;-;-;-;-;-;-;-	1985	30	46	5	3	3.21837	2.25014	48.6332	6.91e-06	0.00289167	ENSMUSG00000026390	macrophage receptor with collagenous structure(Marco)
Mgst1	CM000214.2;CM000214.2;CM000214.2;CM000214.2;CM000214.2;CM000214.2;CM000214.2;CM000214.2;CM000214.2	138203765;138203765;138211727;138211727;138214828;138214828;138217770;138220414;138220414	138204174;138204174;138211883;138211883;138214922;138214922;138217877;138221689;138221689	+;+;+;+;+;+;+;+;+	2046	560	541.5	291	232	1.11151	6.42357	28.4149	0.000110166	0.0200826	ENSMUSG00000008540	microsomal glutathione S-transferase 1(Mgst1)
Myocd	CM000219.2;CM000219.2;CM000219.2;CM000219.2;CM000219.2;CM000219.2;CM000219.2;CM000219.2;CM000219.2;CM000219.2	69114205;69116747;69119308;69122855;69130987;69132201;69136713;69141686;69155894;69170484	69114965;69116891;69119436;69123751;69131140;69132313;69136838;69141849;69156055;69170549	-;-;-;-;-;-;-;-;-;-	2717	216	317.5	672.5	574	-1.22596	6.53443	38.0025	2.58e-05	0.00797429	ENSMUSG00000020542	myocardin(Myocd)
Myom2	CM000216.2;CM000216.2;CM000216.2;CM000216.2;CM000216.2;CM000216.2;CM000216.2;CM000216.2;CM000216.2;CM000216.2;CM000216.2;CM000216.2;CM000216.2;CM000216.2;CM000216.2;CM000216.2;CM000216.2;CM000216.2;CM000216.2;CM000216.2;CM000216.2;CM000216.2;CM000216.2;CM000216.2;CM000216.2;CM000216.2;CM000216.2;CM000216.2;CM000216.2;CM000216.2;CM000216.2;CM000216.2;CM000216.2;CM000216.2;CM000216.2;CM000216.2;CM0…	12222231;12228458;12229255;12232929;12233203;12234227;12241375;12241553;12244408;12244811;12246773;12248004;12248804;12262015;12262848;12266149;12267733;12269940;12272023;12272426;12274408;12275379;12275620;12277406;12277949;12281293;12281567;12282915;12286026;12286312;12287068;12288789;12292441;12292805;12294296;12294787;12296306	12222317;12228560;12229410;12233067;12233360;12234319;12241463;12241603;12244572;12244972;12246914;12248203;12248857;12262142;12263031;12266323;12267854;12270127;12272149;12272604;12274522;12275535;12275726;12277450;12278085;12281437;12281626;12282982;12286139;12286399;12287106;12288895;12292604;12292841;12294318;12294842;12297201	+;+;+;+;+;+;+;+;+;+;+;+;+;+;+;+;+;+;+;+;+;+;+;+;+;+;+;+;+;+;+;+;+;+;+;+;+	5060	135.5	164.5	28	48.5	1.95257	4.33684	37.5851	2.73e-05	0.00809194	ENSMUSG00000031461	myomesin 2(Myom2)
Nfe2l3	CM000214.2;CM000214.2;CM000214.2;CM000214.2;CM000214.2;CM000214.2;CM000214.2	48949723;48949800;48968427;48968427;48974328;48974328;48974964	48950466;48950466;48968603;48968603;48974411;48974610;48976502	+;+;+;+;+;+;+	2743	88	145	56	39.5	1.28935	4.11416	24.2569	0.000230839	0.03126	ENSMUSG00000029832	nuclear factor, erythroid derived 2, like 3(Nfe2l3)
Nnt	CM000221.2;CM000221.2;CM000221.2;CM000221.2;CM000221.2;CM000221.2;CM000221.2;CM000221.2;CM000221.2;CM000221.2;CM000221.2;CM000221.2;CM000221.2;CM000221.2;CM000221.2;CM000221.2;CM000221.2;CM000221.2;CM000221.2;CM000221.2;CM000221.2;CM000221.2;CM000221.2;CM000221.2;CM000221.2;CM000221.2;CM000221.2;CM000221.2;CM000221.2;CM000221.2;CM000221.2;CM000221.2;CM000221.2;CM000221.2;CM000221.2;CM000221.2;CM0…	120766493;120766493;120766493;120766573;120766574;120769417;120769417;120769417;120769417;120769417;120770873;120770873;120770873;120770873;120770873;120785685;120785685;120785685;120785685;120785685;120788529;120788529;120788529;120788529;120788529;120797321;120797321;120797321;120797321;120797321;120799470;120799470;120799470;120799470;120799470;120800907;120800907;120800907;120800907;120800907…	120767451;120767451;120767451;120767451;120767451;120769532;120769532;120769532;120769532;120769532;120770991;120770991;120770991;120770991;120770991;120785766;120785766;120785766;120785766;120785766;120788688;120788688;120788688;120788688;120788688;120797500;120797500;120797500;120797500;120797500;120799630;120799630;120799630;120799630;120799630;120801140;120801140;120801140;120801140;120801140…	-;-;-;-;-;-;-;-;-;-;-;-;-;-;-;-;-;-;-;-;-;-;-;-;-;-;-;-;-;-;-;-;-;-;-;-;-;-;-;-;-;-;-;-;-;-;-;-;-;-;-;-;-;-;-;-;-;-;-;-;-;-;-;-;-;-;-;-;-;-;-;-;-;-;-;-;-;-;-;-;-;-;-;-;-;-;-;-;-;-;-;-;-;-;-;-;-;-	4549	367.83	384.42	134.5	107.83	1.66348	5.71769	63.6772	1.52e-06	0.00126926	ENSMUSG00000025453	nicotinamide nucleotide transhydrogenase(Nnt)
Nqo1	CM000216.2;CM000216.2;CM000216.2;CM000216.2;CM000216.2;CM000216.2	108617928;108620749;108621826;108622345;108622552;108633717	108618828;108620850;108621939;108622475;108622716;108633923	-;-;-;-;-;-	1620	293.5	281	162.5	93	1.22664	5.45359	27.877	0.000120698	0.0206771	ENSMUSG00000003849	NAD(P)H dehydrogenase, quinone 1(Nqo1)
Nxf3	CM000228.2;CM000228.2;CM000228.2;CM000228.2;CM000228.2;CM000228.2;CM000228.2;CM000228.2;CM000228.2;CM000228.2;CM000228.2;CM000228.2;CM000228.2;CM000228.2;CM000228.2;CM000228.2;CM000228.2;CM000228.2;CM000228.2;CM000228.2;CM000228.2;CM000228.2;CM000228.2;CM000228.2;CM000228.2	116388657;116388657;116389256;116389256;116390735;116390735;116390884;116390884;116391231;116391231;116391408;116391408;116391661;116391661;116394761;116394761;116394960;116394960;116396022;116396022;116396364;116396364;116396763;116400468;116400468	116388882;116388882;116389490;116389490;116390777;116390777;116390999;116390999;116391289;116391289;116391515;116391515;116391716;116391716;116394865;116394865;116395043;116395043;116396175;116396175;116396523;116396523;116396832;116400628;116400628	-;-;-;-;-;-;-;-;-;-;-;-;-;-;-;-;-;-;-;-;-;-;-;-;-	1577	107	176.5	16	16.5	3.10669	4.06288	102.607	8.8e-08	0.000156446	ENSMUSG00000057000	nuclear RNA export factor 3(Nxf3)
Oasl2	CM000213.2;CM000213.2;CM000213.2;CM000213.2;CM000213.2;CM000213.2	108989347;108992153;108994845;108998436;109000267;109004413	108990273;108992456;108995006;108998680;109000408;109005746	+;+;+;+;+;+	3114	79	78	37	27	1.32559	3.58344	21.7654	0.000374918	0.0413165	ENSMUSG00000029561	2'-5' oligoadenylate synthetase-like 2(Oasl2)
Omp	CM000215.2	95465227	95466575	-	1349	11	9	0	0	6.36035	0.547435	22.7373	0.000379262	0.0413165	ENSMUSG00000074006	olfactory marker protein(Omp)
Pdgfb	CM000223.2;CM000223.2;CM000223.2;CM000223.2;CM000223.2;CM000223.2;CM000223.2	79118650;79119626;79122402;79123761;79125404;79127548;79136002	79119327;79119774;79122546;79123966;79125493;79127644;79137043	-;-;-;-;-;-;-	2407	95.25	98	47.5	31	1.33484	3.86886	24.3108	0.000228514	0.03126	ENSMUSG00000000489	platelet derived growth factor, B polypeptide(Pdgfb)
Pgm5	CM000227.1;CM000227.1;CM000227.1;CM000227.1;CM000227.1;CM000227.1;CM000227.1;CM000227.1;CM000227.1;CM000227.1;CM000227.1;CM000227.1;CM000227.1;CM000227.1	22450203;22451576;22463486;22463937;22480112;22498542;22504375;22521226;22586731;22587484;22591193;22595363;22599251;22630742	22451555;22451779;22463714;22464112;22480246;22498725;22504510;22521341;22586885;22587674;22591318;22595509;22599377;22631002	-;-;-;-;-;-;-;-;-;-;-;-;-;-	3540	208.83	257.42	526.25	432.08	-1.02449	6.21713	27.9672	0.000118855	0.0206098	ENSMUSG00000041731	phosphoglucomutase 5(Pgm5)
Plekhb1	CM000215.2;CM000215.2;CM000215.2;CM000215.2;CM000215.2;CM000215.2;CM000215.2;CM000215.2;CM000215.2;CM000215.2;CM000215.2;CM000215.2;CM000215.2;CM000215.2;CM000215.2;CM000215.2;CM000215.2;CM000215.2;CM000215.2;CM000215.2;CM000215.2;CM000215.2;CM000215.2;CM000215.2;CM000215.2;CM000215.2;CM000215.2;CM000215.2;CM000215.2;CM000215.2;CM000215.2;CM000215.2;CM000215.2;CM000215.2;CM000215.2;CM000215.2;CM0…	97983082;97983082;97983085;97983085;97983087;97984757;97984757;97984757;97984757;97984757;97989121;97993233;97993233;97993233;97993233;97993233;97994181;97994181;97994181;97994181;97994181;97994828;97994828;97994828;97994828;97994828;97996314;97996314;97996314;97996314;97996314;97996653;97997872;98001496;98001496;98001735;98001735	97984256;97984256;97984256;97984256;97984256;97984856;97984856;97984856;97984856;97984856;97989225;97993272;97993272;97993272;97993272;97993272;97994283;97994283;97994283;97994283;97994283;97994980;97994980;97994980;97994980;97994980;97996389;97996389;97996522;97996389;97996389;97996682;97997990;98001569;98001569;98001936;98001936	-;-;-;-;-;-;-;-;-;-;-;-;-;-;-;-;-;-;-;-;-;-;-;-;-;-;-;-;-;-;-;-;-;-;-;-;-	2310	118	71	27	12	2.34823	3.65141	34.8497	4.02e-05	0.0105634	ENSMUSG00000030701	pleckstrin homology domain containing, family B (evectins) member 1(Plekhb1)
Ppl	CM000224.2;CM000224.2;CM000224.2;CM000224.2;CM000224.2;CM000224.2;CM000224.2;CM000224.2;CM000224.2;CM000224.2;CM000224.2;CM000224.2;CM000224.2;CM000224.2;CM000224.2;CM000224.2;CM000224.2;CM000224.2;CM000224.2;CM000224.2;CM000224.2;CM000224.2	2717625;2723180;2723700;2724531;2725744;2728129;2729124;2729354;2731372;2731720;2732763;2733683;2733945;2735840;2736063;2736253;2737312;2737440;2738151;2738846;2744381;2763762	2721163;2723272;2723816;2724614;2725894;2728322;2729262;2729532;2731529;2731817;2732914;2733829;2734067;2735935;2736170;2736414;2737353;2737559;2738271;2739000;2744480;2763900	-;-;-;-;-;-;-;-;-;-;-;-;-;-;-;-;-;-;-;-;-;-	6217	106.5	121	61	39	1.21774	4.12552	22.6409	0.000314921	0.0373156	ENSMUSG00000039457	periplakin(Ppl)
Prkar2b	CM000220.2;CM000220.2;CM000220.2;CM000220.2;CM000220.2;CM000220.2;CM000220.2;CM000220.2;CM000220.2;CM000220.2;CM000220.2;CM000220.2;CM000220.2;CM000220.2;CM000220.2;CM000220.2;CM000220.2;CM000220.2;CM000220.2;CM000220.2;CM000220.2;CM000220.2;CM000220.2;CM000220.2;CM000220.2;CM000220.2;CM000220.2;CM000220.2;CM000220.2;CM000220.2;CM000220.2;CM000220.2;CM000220.2;CM000220.2	30412787;30412791;30414095;30414691;30417307;30417307;30417307;30418196;30418196;30418196;30419413;30419413;30419413;30421511;30421511;30421511;30426348;30426348;30426348;30430018;30430018;30430018;30441991;30441991;30441991;30447828;30447828;30447828;30488060;30488060;30488060;30509721;30510187;30510187	30413030;30414831;30414831;30414831;30417445;30417445;30417445;30418261;30418261;30418261;30419487;30419487;30419487;30421612;30421612;30421612;30426501;30426501;30426501;30430124;30430124;30430124;30442074;30442074;30442074;30447880;30447880;30447880;30488095;30488095;30488095;30509995;30510658;30510645	-;-;-;-;-;-;-;-;-;-;-;-;-;-;-;-;-;-;-;-;-;-;-;-;-;-;-;-;-;-;-;-;-;-	3608	237	400	170.5	132	1.06944	5.60689	25.3591	0.000188236	0.028174	ENSMUSG00000002997	protein kinase, cAMP dependent regulatory, type II beta(Prkar2b)
Ptprb	CM000218.2;CM000218.2;CM000218.2;CM000218.2;CM000218.2;CM000218.2;CM000218.2;CM000218.2;CM000218.2;CM000218.2;CM000218.2;CM000218.2;CM000218.2;CM000218.2;CM000218.2;CM000218.2;CM000218.2;CM000218.2;CM000218.2;CM000218.2;CM000218.2;CM000218.2;CM000218.2;CM000218.2;CM000218.2;CM000218.2;CM000218.2;CM000218.2;CM000218.2;CM000218.2;CM000218.2;CM000218.2;CM000218.2;CM000218.2;CM000218.2;CM000218.2;CM0…	115216053;115217704;115223950;115242127;115242739;115242739;115254430;115254430;115255658;115255658;115257982;115257982;115259949;115259949;115263041;115263041;115268566;115268566;115271825;115271825;115279109;115279109;115279911;115279911;115281384;115281384;115281873;115281873;115284286;115284286;115287292;115287292;115288420;115288420;115290459;115290459;115291259;115291259;115294284;115294284…	115216163;115218099;115224413;115242310;115243012;115243012;115254708;115254708;115255915;115255915;115258245;115258245;115260218;115260218;115263301;115263301;115268832;115268832;115272088;115272088;115279372;115279372;115280174;115280174;115281647;115281647;115282142;115282142;115284549;115284549;115287555;115287555;115288701;115288701;115290737;115290737;115291408;115291408;115294527;115294527…	+;+;+;+;+;+;+;+;+;+;+;+;+;+;+;+;+;+;+;+;+;+;+;+;+;+;+;+;+;+;+;+;+;+;+;+;+;+;+;+;+;+;+;+;+;+;+;+;+;+;+;+;+;+;+;+;+;+;+;+;+;+;+;+;+;+	7167	38	38	13	10	1.74209	2.48381	21.235	0.000417618	0.0429711	ENSMUSG00000020154	protein tyrosine phosphatase, receptor type, B(Ptprb)
Pvrl4	CM000209.2;CM000209.2;CM000209.2;CM000209.2;CM000209.2;CM000209.2;CM000209.2;CM000209.2;CM000209.2;CM000209.2;CM000209.2;CM000209.2;CM000209.2;CM000209.2;CM000209.2;CM000209.2;CM000209.2	170821771;170821771;170831641;170831641;170833518;170833518;170834777;170834777;170835825;170835825;170836239;170836239;170836804;170836804;170837309;170837730;170837730	170822342;170822342;170832000;170832000;170833808;170833808;170834897;170834897;170835973;170835973;170836392;170836392;170836879;170836879;170837383;170839738;170839738	+;+;+;+;+;+;+;+;+;+;+;+;+;+;+;+;+	3807	10	24	2	0	3.9286	1.17625	22.4746	0.000325419	0.037619	NA	NA
Rapgef3	CM000223.2;CM000223.2;CM000223.2;CM000223.2;CM000223.2;CM000223.2;CM000223.2;CM000223.2;CM000223.2;CM000223.2;CM000223.2;CM000223.2;CM000223.2;CM000223.2;CM000223.2;CM000223.2;CM000223.2;CM000223.2;CM000223.2;CM000223.2;CM000223.2;CM000223.2;CM000223.2;CM000223.2;CM000223.2;CM000223.2;CM000223.2;CM000223.2	96871761;96874039;96874204;96875196;96875566;96876479;96876634;96876989;96877243;96877774;96880760;96881221;96883548;96884126;96884297;96884630;96884964;96885338;96885789;96886109;96886272;96886912;96887526;96888055;96888422;96888626;96893694;96917595	96872645;96874110;96874258;96875260;96875653;96876529;96876724;96877137;96877377;96877871;96880906;96881302;96883587;96884208;96884456;96884708;96885052;96885450;96885935;96886185;96886332;96886996;96887694;96888176;96888528;96888679;96893906;96917687	-;-;-;-;-;-;-;-;-;-;-;-;-;-;-;-;-;-;-;-;-;-;-;-;-;-;-;-	3610	36	42	106	98.5	-1.37906	3.92146	27.1005	0.000138006	0.0225551	ENSMUSG00000022469	Rap guanine nucleotide exchange factor (GEF) 3(Rapgef3)
Rhox5	CM000228.2;CM000228.2;CM000228.2;CM000228.2;CM000228.2;CM000228.2	22454784;22456396;22457087;22457345;22458313;22460598	22454818;22456464;22457168;22457702;22458358;22460861	+;+;+;+;+;+	854	74.5	81	0	7	4.43305	3.16447	58.885	2.37e-06	0.0016986	ENSMUSG00000095180	reproductive homeobox 5(Rhox5)
Rhox8	CM000228.2;CM000228.2;CM000228.2;CM000228.2;CM000228.2	22529126;22530547;22532174;22532614;22532736	22529327;22530592;22532519;22532657;22532794	-;-;-;-;-	697	15	38.75	101.5	113.53	-2.02617	3.85148	36.6302	3.12e-05	0.0085294	ENSMUSG00000064137	reproductive homeobox 8(Rhox8)
Rtp4	CM000224.2;CM000224.2;CM000224.2;CM000224.2	21160878;21161571;21169072;21172017	21160957;21161671;21169285;21173356	+;+;+;+	1735	18	23	5	1	2.74931	1.5104	21.3151	0.000410831	0.0428911	ENSMUSG00000033355	receptor transporter protein 4(Rtp4)
Serpina3n	CM000220.2;CM000220.2;CM000220.2;CM000220.2;CM000220.2;CM000220.2;CM000220.2;CM000220.2;CM000220.2;CM000220.2;CM000220.2;CM000220.2;CM000220.2	102637415;102637430;102639333;102639333;102640667;102641806;102641817;102641953;102643013;102643013;102644091;102644091;102742374	102637473;102637473;102639986;102639992;102640671;102642079;102641904;102642079;102643163;102643163;102644900;102645004;102742408	+;+;+;+;+;+;+;+;+;+;+;+;+	2098	127	95	47	21	1.77643	3.97323	28.0272	0.000117646	0.0206098	ENSMUSG00000021091	serine (or cysteine) peptidase inhibitor, clade A, member 3N(Serpina3n)
Slc24a5	CM000210.1;CM000210.1;CM000210.1;CM000210.1;CM000210.1;CM000210.1;CM000210.1;CM000210.1;CM000210.1;CM000210.1;CM000210.1;CM000210.1;CM000210.1;CM000210.1;CM000210.1	123319372;123319377;123331225;123331225;123331398;123331398;123331831;123331831;123333635;123333635;123336261;123338024;123338024;123338568;123338568	123319556;123319556;123331308;123331308;123331501;123331501;123331931;123331931;123333918;123333918;123336467;123338125;123338125;123339378;123339281	+;+;+;+;+;+;+;+;+;+;+;+;+;+;+	1878	313.5	499.33	236	167	1.01785	5.97647	24.8246	0.000207655	0.0303055	ENSMUSG00000035183	solute carrier family 24, member 5(Slc24a5)
Sox8	CM000225.2;CM000225.2;CM000225.2;CM000225.2;CM000225.2;CM000225.2;CM000225.2	23098172;23099614;23100316;23101112;23101112;23102394;23102394	23098563;23100362;23100362;23101344;23101344;23103159;23102854	-;-;-;-;-;-;-	2140	54	86	187	119	-1.1082	4.53996	20.1068	0.000528406	0.0482271	ENSMUSG00000024176	SRY (sex determining region Y)-box 8(Sox8)
Sparcl1	CM000213.2;CM000213.2;CM000213.2;CM000213.2;CM000213.2;CM000213.2;CM000213.2;CM000213.2;CM000213.2;CM000213.2;CM000213.2;CM000213.2;CM000213.2;CM000213.2;CM000213.2;CM000213.2;CM000213.2;CM000213.2;CM000213.2;CM000213.2;CM000213.2;CM000213.2	98385822;98385825;98391728;98391728;98392425;98392425;98393740;98393740;98395115;98395115;98396296;98396296;98397088;98397088;98399079;98399079;98401317;98401317;98404388;98404388;98408676;98419955	98386291;98386291;98391876;98391876;98392573;98392573;98393876;98393876;98395235;98395235;98396414;98396414;98397157;98397157;98400074;98400074;98401445;98401445;98404452;98404452;98408733;98420264	-;-;-;-;-;-;-;-;-;-;-;-;-;-;-;-;-;-;-;-;-;-	2773	981.5	1414	510	387	1.42517	7.41536	53.2605	4.18e-06	0.00219009	ENSMUSG00000029309	SPARC-like 1(Sparcl1)
Tek	CM000212.2;CM000212.2;CM000212.2;CM000212.2;CM000212.2;CM000212.2;CM000212.2;CM000212.2;CM000212.2;CM000212.2;CM000212.2;CM000212.2;CM000212.2;CM000212.2;CM000212.2;CM000212.2;CM000212.2;CM000212.2;CM000212.2;CM000212.2;CM000212.2;CM000212.2;CM000212.2;CM000212.2;CM000212.2;CM000212.2;CM000212.2;CM000212.2;CM000212.2;CM000212.2;CM000212.2;CM000212.2;CM000212.2;CM000212.2;CM000212.2;CM000212.2;CM0…	90148714;90148719;90189777;90189777;90201294;90201294;90201809;90206966;90206966;90207494;90207494;90213961;90213961;90216473;90216473;90223648;90223648;90224062;90224062;90226277;90226277;90233509;90233509;90245887;90245887;90247992;90247992;90249638;90249638;90251537;90251537;90255123;90255123;90255808;90255808;90259824;90259824;90260816;90260816;90261636;90261636;90269255;90269255;90270135;902…	90149111;90149111;90190088;90190088;90201404;90201404;90201961;90207097;90207097;90207634;90207634;90214089;90214089;90216624;90216624;90223792;90223792;90224217;90224217;90226411;90226411;90233796;90233796;90246186;90246186;90248146;90248146;90249848;90249848;90251647;90251647;90255313;90255313;90255921;90255921;90259894;90259894;90260856;90260856;90261732;90261732;90269354;90269354;90271149;902…	+;+;+;+;+;+;+;+;+;+;+;+;+;+;+;+;+;+;+;+;+;+;+;+;+;+;+;+;+;+;+;+;+;+;+;+;+;+;+;+;+;+;+;+;+	4658	24	41	85.5	73.5	-1.28831	3.58617	20.7667	0.000460015	0.0459993	ENSMUSG00000006386	endothelial-specific receptor tyrosine kinase(Tek)
Tex11	CM000228.2;CM000228.2;CM000228.2;CM000228.2;CM000228.2;CM000228.2;CM000228.2;CM000228.2;CM000228.2;CM000228.2;CM000228.2;CM000228.2;CM000228.2;CM000228.2;CM000228.2;CM000228.2;CM000228.2;CM000228.2;CM000228.2;CM000228.2;CM000228.2;CM000228.2;CM000228.2;CM000228.2;CM000228.2;CM000228.2;CM000228.2;CM000228.2;CM000228.2;CM000228.2;CM000228.2;CM000228.2;CM000228.2;CM000228.2;CM000228.2;CM000228.2;CM0…	84757814;84757828;84758866;84758866;84768213;84768213;84769433;84769433;84770992;84770992;84795684;84795717;84797030;84799123;84799123;84799123;84801390;84801390;84801402;84802069;84802069;84802069;84803508;84803508;84803508;84823326;84823326;84823326;84825687;84825687;84825687;84836154;84836154;84836154;84853026;84853026;84866317;84866317;84866317;84871195;84871195;84871195;84874330;84874330;848…	84758225;84758225;84759030;84759030;84768333;84768333;84769541;84769541;84771141;84771141;84795756;84795756;84797373;84799239;84799239;84799254;84801460;84801460;84801460;84802155;84802155;84802155;84803548;84803548;84803548;84823382;84823382;84823382;84825772;84825772;84825772;84836278;84836278;84836279;84853128;84853128;84866454;84866454;84866454;84871280;84871280;84871280;84874481;84874481;848…	-;-;-;-;-;-;-;-;-;-;-;-;-;-;-;-;-;-;-;-;-;-;-;-;-;-;-;-;-;-;-;-;-;-;-;-;-;-;-;-;-;-;-;-;-;-;-;-;-;-;-;-;-;-;-;-;-;-;-;-;-;-;-;-;-;-;-;-;-;-;-;-;-;-;-;-;-;-;-;-;-;-;-;-	3607	10	15	1	1	3.4979	0.859621	20.2773	0.000509681	0.0479944	ENSMUSG00000009670	testis expressed gene 11(Tex11)
Timp1	CM000228.2;CM000228.2;CM000228.2;CM000228.2;CM000228.2;CM000228.2;CM000228.2;CM000228.2;CM000228.2;CM000228.2;CM000228.2;CM000228.2	16001406;16001429;16002172;16002175;16003918;16003918;16004191;16004191;16004509;16004509;16005612;16005612	16001465;16001465;16002303;16002303;16003997;16003997;16004317;16004317;16004633;16004633;16005873;16005877	+;+;+;+;+;+;+;+;+;+;+;+	790	759.5	647.67	382.5	273.5	1.15741	6.77162	26.5646	0.000151611	0.0239529	ENSMUSG00000001131	tissue inhibitor of metalloproteinase 1(Timp1)
Tnmd	CM000228.2;CM000228.2;CM000228.2;CM000228.2;CM000228.2;CM000228.2;CM000228.2	113728653;113729013;113737251;113737609;113740390;113742252;113742724	113728845;113729144;113737391;113737710;113740543;113742418;113743048	+;+;+;+;+;+;+	1214	40	51	13	8	2.12388	2.63901	33.553	4.87e-05	0.0119441	ENSMUSG00000031250	tenomodulin(Tnmd)
Trap1a	CM000228.2;CM000228.2;CM000228.2	119601972;119605136;119606259	119602696;119605364;119606481	+;+;+	1177	85	102	4	6	4.20461	3.42166	119.452	3.43e-08	0.000122598	ENSMUSG00000051257	tumor rejection antigen P1A(Trap1a)
Trf	CM000217.2;CM000217.2;CM000217.2;CM000217.2;CM000217.2;CM000217.2;CM000217.2;CM000217.2;CM000217.2;CM000217.2;CM000217.2;CM000217.2;CM000217.2;CM000217.2;CM000217.2;CM000217.2;CM000217.2	99759423;99761012;99762329;99765710;99766331;99767884;99769754;99770333;99771424;99772582;99773468;99774117;99775576;99776496;99777373;99778431;99780712	99759624;99761195;99762513;99765774;99766460;99768054;99769786;99770423;99771575;99772759;99773646;99774172;99775708;99776672;99777481;99778603;99781067	-;-;-;-;-;-;-;-;-;-;-;-;-;-;-;-;-	2574	60	78	27	20	1.56601	3.325	28.6586	0.000105744	0.0195269	ENSMUSG00000032554	transferrin(Trf)
Uhrf1	CM000225.2;CM000225.2;CM000225.2;CM000225.2;CM000225.2;CM000225.2;CM000225.2;CM000225.2;CM000225.2;CM000225.2;CM000225.2;CM000225.2;CM000225.2;CM000225.2;CM000225.2;CM000225.2;CM000225.2;CM000225.2;CM000225.2;CM000225.2;CM000225.2	57657263;57658175;57658205;57658923;57658923;57658923;57663174;57663174;57664513;57665891;57666701;57666878;57669029;57669236;57669614;57670841;57670841;57671828;57671828;57672084;57672084	57657398;57658230;57658230;57658936;57659087;57659087;57663411;57663416;57664673;57666106;57666804;57667088;57669152;57669343;57669718;57670947;57670947;57671987;57671987;57672221;57672221	+;+;+;+;+;+;+;+;+;+;+;+;+;+;+;+;+;+;+;+;+	2034	63.5	51	141.5	157	-1.36543	4.47458	22.5893	0.000318136	0.0373849	ENSMUSG00000001228	ubiquitin-like, containing PHD and RING finger domains, 1(Uhrf1)
Xdh	CM000225.2;CM000225.2;CM000225.2;CM000225.2;CM000225.2;CM000225.2;CM000225.2;CM000225.2;CM000225.2;CM000225.2;CM000225.2;CM000225.2;CM000225.2;CM000225.2;CM000225.2;CM000225.2;CM000225.2;CM000225.2;CM000225.2;CM000225.2;CM000225.2;CM000225.2;CM000225.2;CM000225.2;CM000225.2;CM000225.2;CM000225.2;CM000225.2;CM000225.2;CM000225.2;CM000225.2;CM000225.2;CM000225.2;CM000225.2;CM000225.2;CM000225.2;CM0…	75175032;75177470;75178065;75180021;75180021;75181633;75181633;75182514;75182514;75184660;75184660;75185921;75185921;75186596;75186596;75187230;75187230;75187877;75187877;75189181;75189181;75189451;75189451;75194919;75194919;75195113;75195113;75195604;75195604;75196530;75196530;75198156;75198156;75199075;75199075;75201338;75201338;75203588;75203588;75205394;75205394;75206353;75206355;75207938;752…	75175609;75177646;75178321;75180209;75180209;75181698;75181698;75182628;75182628;75184712;75184712;75185995;75185995;75186724;75186724;75187325;75187325;75187958;75187958;75189326;75189326;75189642;75189642;75195005;75195005;75195200;75195200;75195737;75195737;75196654;75196654;75198252;75198252;75199194;75199194;75201461;75201461;75203757;75203757;75205477;75205477;75206527;75206527;75208122;752…	-;-;-;-;-;-;-;-;-;-;-;-;-;-;-;-;-;-;-;-;-;-;-;-;-;-;-;-;-;-;-;-;-;-;-;-;-;-;-;-;-;-;-;-;-;-;-;-;-;-;-;-;-;-;-;-;-;-;-;-;-;-;-;-;-;-;-;-;-;-;-;-;-;-;-;-;-	4901	113.5	108	47	33	1.50667	4.02111	30.627	7.66e-05	0.0160201	ENSMUSG00000024066	xanthine dehydrogenase(Xdh)
mCG_1028952	CM000218.2;CM000218.2	35943933;35946011	35944048;35947748	+;+	1854	27	30	2	5	2.99227	1.91325	30.7408	7.52e-05	0.0159662	ENSMUSG00000110537	predicted gene 4316
mCG_1030520	CM000213.2;CM000213.2;CM000213.2;CM000213.2;CM000213.2	128755067;128783760;128809712;128827626;128832354	128755333;128784206;128809862;128827780;128832766	+;+;+;+;+	1433	1873.87	1885.28	4899.15	4017.86	-1.21384	9.3684	42.842	1.37e-05	0.0051374	ENSMUSG00000107318	predicted gene, 30003(Gm30003)
mCG_1032866	CM000217.2;CM000217.2;CM000217.2	93839660;93842395;93853364	93839865;93842527;93853463	+;+;+	439	9	28.5	1	0	4.9035	1.25074	27.3244	0.00013274	0.0219469	-	-
mCG_1035397	CM000228.2;CM000228.2;CM000228.2;CM000228.2	20151064;20154591;20157811;20158972	20151083;20154687;20157998;20162692	-;-;-;-	4026	155	276	81	92	1.28496	4.98266	24.5416	0.00021886	0.0311198	ENSMUSG00000091556	predicted gene 14569(Gm14569)
mCG_1037323	CM000222.2	50226372	50226686	-	315	14.25	9.25	51	39.67	-1.90468	2.66813	24.3026	0.000228868	0.03126	ENSMUSG00000060680	predicted gene 8894
mCG_1045485	CM000227.1;CM000227.1;CM000227.1;CM000227.1;CM000227.1;CM000227.1;CM000227.1;CM000227.1;CM000227.1;CM000227.1;CM000227.1;CM000227.1;CM000227.1	4779063;4779063;4779063;4779063;4779063;4782835;4791141;4791141;4791141;4791141;4792636;4792636;4792636	4779271;4779280;4779271;4779280;4779271;4782944;4791659;4791246;4791659;4791246;4793649;4793649;4793649	+;+;+;+;+;+;+;+;+;+;+;+;+	1861	12	20	1	0	4.69821	1.08367	29.2153	9.64e-05	0.0185197	ENSMUSG00000107495	predicted gene, 44215
mCG_112838	CM000228.2;CM000228.2;CM000228.2;CM000228.2;CM000228.2	63350068;63350883;63352769;63353724;63354975	63350197;63350951;63352886;63353786;63355074	+;+;+;+;+	480	25	32.5	0.5	1	5.05663	1.80085	56.5505	2.99e-06	0.00184647	ENSMUSG00000079845	X-linked lymphocyte-regulated 4A(Xlr4a)
mCG_113069	CM000221.2	109992981	109993775	+	795	359.08	535	104.5	171	1.65166	5.94211	34.3032	4.36e-05	0.0108723	ENSMUSG00000059751	ribosomal protein S3A3
mCG_113260	CM000228.2;CM000228.2;CM000228.2;CM000228.2	21539203;21541682;21543273;21543847	21539428;21541727;21543684;21543943	-;-;-;-	781	26	33	1	0	5.58489	1.8212	57.512	2.72e-06	0.0017549	ENSMUSG00000095741	reproductive homeobox 2F(Rhox2f)
mCG_113545	CM000228.2;CM000228.2;CM000228.2;CM000228.2;CM000228.2;CM000228.2;CM000228.2;CM000228.2;CM000228.2;CM000228.2;CM000228.2;CM000228.2;CM000228.2;CM000228.2;CM000228.2;CM000228.2;CM000228.2;CM000228.2;CM000228.2;CM000228.2;CM000228.2;CM000228.2;CM000228.2	39629748;39629752;39629775;39631156;39631204;39631596;39631596;39631596;39631930;39631930;39631930;39640262;39640262;39640262;39641074;39641074;39641074;39645748;39645748;39645748;39646166;39646166;39646166	39629809;39629809;39629809;39631281;39631281;39631659;39631659;39631659;39631964;39631964;39631964;39640379;39640379;39640379;39641173;39641173;39641173;39645846;39645846;39645846;39646542;39646542;39646586	+;+;+;+;+;+;+;+;+;+;+;+;+;+;+;+;+;+;+;+;+;+;+	1025	75.33	190	3	3	5.38066	3.82228	119.344	3.45e-08	0.000122598	ENSMUSG00000031125	RIKEN cDNA 3830403N18 gene(3830403N18Rik)
mCG_114174	CM000228.2	116382325	116382968	-	644	149	185	479	278	-1.13828	5.81439	29.0423	9.92e-05	0.0185569	ENSMUSG00000042750	brain expressed X-linked 2(Bex2)
mCG_114264	CM000228.2;CM000228.2;CM000228.2;CM000228.2;CM000228.2;CM000228.2;CM000228.2;CM000228.2;CM000228.2;CM000228.2;CM000228.2;CM000228.2;CM000228.2;CM000228.2;CM000228.2;CM000228.2;CM000228.2;CM000228.2	61008167;61008840;61009149;61009149;61011272;61011272;61012731;61012731;61013646;61013646;61015142;61015142;61016055;61016055;61016818;61016833;61018852;61018852	61009055;61009055;61009244;61009244;61011370;61011370;61012830;61012830;61013763;61013763;61015176;61015176;61016124;61016124;61016954;61016954;61018889;61018892	-;-;-;-;-;-;-;-;-;-;-;-;-;-;-;-;-;-	1585	77	119	16.5	10	2.88527	3.57215	82.1687	3.39e-07	0.000337228	ENSMUSG00000058147	X-linked lymphocyte-regulated 3C(Xlr3c)
mCG_114266	CM000228.2;CM000228.2;CM000228.2;CM000228.2	60998380;61002296;61003248;61004992	60999143;61002396;61003365;61005067	-;-;-;-	1059	27.33	32.5	1	0	5.60796	1.84104	58.3203	2.51e-06	0.0016986	ENSMUSG00000031362	X-linked lymphocyte-regulated 4C(Xlr4c)
mCG_115008	CM000221.2;CM000221.2;CM000221.2;CM000221.2;CM000221.2;CM000221.2;CM000221.2;CM000221.2;CM000221.2;CM000221.2;CM000221.2;CM000221.2;CM000221.2;CM000221.2;CM000221.2;CM000221.2;CM000221.2;CM000221.2;CM000221.2;CM000221.2;CM000221.2	63399242;63404148;63405206;63406902;63410146;63415544;63416582;63420305;63422516;63430305;63431019;63437098;63440038;63443530;63446014;63450485;63451412;63452347;63457205;63511143;63532916	63399463;63404235;63405339;63407126;63410385;63415762;63416752;63420432;63422672;63430505;63431138;63437204;63440209;63443670;63446275;63450628;63451596;63452434;63457352;63511336;63533026	-;-;-;-;-;-;-;-;-;-;-;-;-;-;-;-;-;-;-;-;-	3457	21	34	74	67	-1.35537	3.40406	21.3474	0.000408122	0.0428911	ENSMUSG00000033063	contactin associated protein-like 3(Cntnap3)
mCG_115120	CM000228.2;CM000228.2;CM000228.2;CM000228.2;CM000228.2;CM000228.2;CM000228.2;CM000228.2;CM000228.2;CM000228.2;CM000228.2;CM000228.2;CM000228.2;CM000228.2;CM000228.2;CM000228.2;CM000228.2;CM000228.2;CM000228.2;CM000228.2;CM000228.2;CM000228.2;CM000228.2;CM000228.2;CM000228.2;CM000228.2;CM000228.2;CM000228.2;CM000228.2;CM000228.2;CM000228.2	38103266;38109892;38109892;38109892;38110636;38110636;38110636;38110636;38113234;38113234;38113234;38113234;38114027;38114027;38114027;38114027;38121612;38121612;38121612;38121612;38121917;38121917;38121917;38121917;38122287;38122287;38122287;38123768;38123776;38123776;38123776	38104548;38110316;38110316;38110316;38110734;38110734;38110734;38110734;38113333;38113333;38113333;38113333;38114144;38114144;38114144;38114144;38121646;38121646;38121646;38121646;38121980;38121980;38121980;38121980;38122412;38122364;38122364;38123852;38123864;38123864;38123864	-;-;-;-;-;-;-;-;-;-;-;-;-;-;-;-;-;-;-;-;-;-;-;-;-;-;-;-;-;-;-	2347	56.33	104.5	5.5	4	4.04144	3.1946	96.9126	1.25e-07	0.00019736	ENSMUSG00000054626	X-linked lymphocyte-regulated(Xlr)
mCG_115141	CM000221.2	11195764	11197884	-	2121	154.5	161.83	57	36	1.80381	4.44784	49.1609	6.52e-06	0.00280792	ENSMUSG00000042079	heterogeneous nuclear ribonucleoprotein F(Hnrnpf)
mCG_117379	CM000228.2;CM000228.2;CM000228.2	42371783;42373834;42380442	42371842;42373986;42381905	+;+;+	1677	191	184	79	51	1.57369	4.74979	39.6796	2.06e-05	0.00673161	ENSMUSG00000046180	RIKEN cDNA 4930550L24 gene(4930550L24Rik)
mCG_119345	CM000228.2;CM000228.2;CM000228.2;CM000228.2	22409567;22411590;22413177;22413751	22409792;22411635;22413588;22413847	-;-;-;-	781	15.33	14	0	0	6.90637	0.963044	33.3811	6.72e-05	0.0146894	ENSMUSG00000079627	reproductive homeobox 2H(Rhox2h)
mCG_119870	CM000228.2;CM000228.2;CM000228.2;CM000228.2;CM000228.2;CM000228.2	61546979;61548474;61549250;61550404;61551605;61552193	61547086;61548573;61549370;61550438;61551674;61552298	-;-;-;-;-;-	540	31.5	23	0	0	7.80847	1.71917	53.4636	6.32e-06	0.00280757	ENSMUSG00000067764	X-linked lymphocyte-regulated 5C(Xlr5c)
mCG_120086	CM000211.2	25718907	25719869	-	963	32	69	7	6	2.92224	2.64445	45.073	1.05e-05	0.00421596	ENSMUSG00000075054	Yae1 domain containing 1(Yae1d1)
mCG_12052	CM000223.2	51049904	51050576	-	673	55.95	46.5	11.28	9.37	2.33478	2.78812	36.6811	3.1e-05	0.0085294	ENSMUSG00000012405	ribosomal protein L15(Rpl15)
mCG_12429	CM000213.2	123666044	123667000	-	957	34.25	25	7	4.87	2.33864	2.0574	23.4124	0.000271043	0.0338066	ENSMUSG00000091957	ribosomal protein S2, pseudogene 10
mCG_125586	CM000228.2;CM000228.2;CM000228.2;CM000228.2	22108849;22110867;22112465;22113040	22109074;22110912;22112876;22113136	-;-;-;-	781	23	32	1	0	5.48002	1.7305	52.9667	4.31e-06	0.00219009	ENSMUSG00000079629	reproductive homeobox 2G(Rhox2g)
mCG_12584	CM000209.2;CM000209.2;CM000209.2;CM000209.2;CM000209.2;CM000209.2;CM000209.2;CM000209.2;CM000209.2;CM000209.2;CM000209.2;CM000209.2;CM000209.2;CM000209.2;CM000209.2;CM000209.2;CM000209.2;CM000209.2;CM000209.2;CM000209.2;CM000209.2;CM000209.2;CM000209.2	132119134;132124691;132125194;132125571;132126850;132127215;132127722;132129711;132130293;132130905;132131507;132131930;132132165;132133871;132134382;132134852;132136259;132136641;132137177;132137475;132137752;132142222;132151786	132124307;132124859;132125306;132125757;132126962;132127449;132127792;132129860;132130451;132131025;132131682;132132057;132132315;132134000;132134518;132135027;132136358;132136850;132137272;132137650;132137896;132142382;132151962	-;-;-;-;-;-;-;-;-;-;-;-;-;-;-;-;-;-;-;-;-;-;-	8455	24	17	1	3	3.30994	1.481	23.5831	0.000262304	0.0336009	ENSMUSG00000053024	contactin 2(Cntn2)
mCG_126042	CM000209.2;CM000209.2;CM000209.2;CM000209.2;CM000209.2;CM000209.2;CM000209.2;CM000209.2;CM000209.2;CM000209.2;CM000209.2;CM000209.2;CM000209.2;CM000209.2;CM000209.2;CM000209.2;CM000209.2;CM000209.2;CM000209.2;CM000209.2;CM000209.2;CM000209.2;CM000209.2;CM000209.2;CM000209.2;CM000209.2;CM000209.2;CM000209.2;CM000209.2;CM000209.2;CM000209.2;CM000209.2;CM000209.2;CM000209.2;CM000209.2;CM000209.2;CM0…	150006504;150009315;150017468;150021264;150024220;150026215;150030345;150030939;150032202;150036946;150037903;150039110;150039838;150041927;150042247;150042847;150047784;150048089;150048840;150051284;150053618;150054613;150056626;150059108;150062839;150066899;150067162;150068485;150071315;150071658;150074507;150074972;150075458;150076697;150077901;150079413;150083144;150090869;150093178;150093870…	150007891;150009441;150017587;150021527;150024348;150026340;150030479;150031058;150032264;150037183;150038024;150039247;150039987;150042097;150042417;150043033;150047954;150048216;150049109;150051365;150053808;150054747;150056839;150059298;150063108;150067033;150067299;150068592;150071479;150071860;150074663;150075072;150075602;150076838;150078037;150079494;150083340;150091147;150093275;150094053…	-;-;-;-;-;-;-;-;-;-;-;-;-;-;-;-;-;-;-;-;-;-;-;-;-;-;-;-;-;-;-;-;-;-;-;-;-;-;-;-;-;-;-;-;-;-;-;-;-;-;-;-;-;-;-;-;-;-;-;-;-;-;-;-;-;-;-;-;-;-;-;-;-;-;-;-;-;-;-;-;-;-;-;-;-;-;-;-;-;-;-;-;-;-;-;-;-;-;-;-;-;-;-	17251	327	478.5	846.33	852	-1.09262	7.03472	27.6225	0.000126082	0.0210912	ENSMUSG00000066842	hemicentin 1(Hmcn1)
mCG_127562	CM000213.2;CM000213.2;CM000213.2;CM000213.2;CM000213.2;CM000213.2;CM000213.2;CM000213.2;CM000213.2;CM000213.2;CM000213.2;CM000213.2;CM000213.2;CM000213.2;CM000213.2;CM000213.2;CM000213.2;CM000213.2	90713363;90725225;90864455;90870811;90879183;90880900;90888671;90890733;90891114;90895830;90904078;90905518;90907066;90908996;90924165;90931734;90933840;90935576	90714044;90725256;90864562;90870903;90879342;90881033;90888754;90890834;90891305;90895919;90904113;90905665;90907209;90909130;90924308;90931874;90933980;90935859	+;+;+;+;+;+;+;+;+;+;+;+;+;+;+;+;+;+	2850	3	9	28.5	26	-2.16287	1.94795	20.1254	0.000526328	0.0482271	ENSMUSG00000034687	Fraser extracellular matrix complex subunit 1(Fras1)
mCG_12757	CM000212.2	29705261	29705758	+	498	66	40	0	0	8.78014	2.6044	77.6344	8.36e-07	0.000742898	ENSMUSG00000060019	predicted pseudogene 10073
mCG_128672	CM000210.1;CM000210.1;CM000210.1;CM000210.1;CM000210.1;CM000210.1;CM000210.1;CM000210.1;CM000210.1;CM000210.1;CM000210.1;CM000210.1;CM000210.1;CM000210.1;CM000210.1;CM000210.1;CM000210.1;CM000210.1;CM000210.1;CM000210.1;CM000210.1;CM000210.1;CM000210.1;CM000210.1;CM000210.1;CM000210.1;CM000210.1;CM000210.1;CM000210.1	131125943;131125943;131132729;131132729;131136742;131136742;131137452;131137452;131139015;131139015;131140057;131140057;131144348;131144348;131146508;131146508;131147238;131154611;131154611;131156218;131156218;131157417;131157417;131160683;131160683;131163338;131163338;131166720;131166720	131128392;131128392;131132870;131132870;131136866;131136866;131137673;131137673;131139121;131139121;131140181;131140181;131144397;131144397;131147345;131146639;131147345;131154713;131154713;131156431;131156431;131157563;131157563;131160916;131160916;131163506;131163506;131167026;131167276	-;-;-;-;-;-;-;-;-;-;-;-;-;-;-;-;-;-;-;-;-;-;-;-;-;-;-;-;-	5483	123	202.25	52.17	28	2.03217	4.40718	54.2946	3.76e-06	0.00219009	ENSMUSG00000027356	fermitin family member 1(Fermt1)
mCG_131207	CM000210.1;CM000210.1;CM000210.1;CM000210.1;CM000210.1;CM000210.1;CM000210.1;CM000210.1;CM000210.1;CM000210.1;CM000210.1;CM000210.1;CM000210.1;CM000210.1;CM000210.1;CM000210.1;CM000210.1;CM000210.1;CM000210.1;CM000210.1;CM000210.1;CM000210.1;CM000210.1;CM000210.1;CM000210.1;CM000210.1;CM000210.1;CM000210.1;CM000210.1;CM000210.1;CM000210.1;CM000210.1;CM000210.1;CM000210.1;CM000210.1;CM000210.1;CM0…	110779155;110780843;110783081;110783529;110784300;110785858;110787917;110788390;110788792;110789334;110792961;110794700;110796093;110797054;110797893;110800240;110802220;110807827;110809398;110811050;110814108;110815599;110815827;110817013;110817964;110818369;110820017;110823051;110823615;110825820;110826161;110834361;110834591;110854339;110857491;110863308;110874367;110875826;110896271;110897260…	110779990;110780894;110783181;110783638;110784456;110785992;110788063;110788450;110788919;110789376;110793091;110794900;110796179;110797225;110797951;110801567;110802301;110807955;110809522;110811123;110814184;110815678;110815926;110817069;110818015;110818475;110820113;110823163;110823746;110825879;110826331;110834453;110834678;110854579;110857811;110863438;110874448;110876064;110896392;110897327…	-;-;-;-;-;-;-;-;-;-;-;-;-;-;-;-;-;-;-;-;-;-;-;-;-;-;-;-;-;-;-;-;-;-;-;-;-;-;-;-;-;-;-;-;-;-;-;-;-;-;-;-;-;-;-;-;-;-;-;-;-;-;-;-;-;-;-;-;-;-;-;-;-;-;-;-;-;-;-;-;-;-;-;-;-;-;-;-	14324	7	14	39	39.5	-1.89643	2.4827	22.8966	0.000299532	0.0362074	ENSMUSG00000057378	ryanodine receptor 3(Ryr3)
mCG_131899	CM000219.2;CM000219.2;CM000219.2	129884033;129884405;129884606	129884099;129884478;129886195	+;+;+	1731	45	32	2	2	4.22773	2.23473	53.3681	4.13e-06	0.00219009	ENSMUSG00000039329	testis expressed gene 19.1(Tex19.1)
mCG_131912	CM000219.2;CM000219.2;CM000219.2	129853991;129855601;129855962	129855470;129855674;129856454	-;-;-	2047	86	90	3	4	4.62794	3.32666	125.035	2.58e-08	0.000122598	ENSMUSG00000039337	testis expressed gene 19.2(Tex19.2)
mCG_133410	CM000211.2;CM000211.2;CM000211.2;CM000211.2;CM000211.2;CM000211.2;CM000211.2;CM000211.2;CM000211.2;CM000211.2;CM000211.2;CM000211.2;CM000211.2;CM000211.2;CM000211.2;CM000211.2;CM000211.2;CM000211.2;CM000211.2;CM000211.2;CM000211.2;CM000211.2;CM000211.2;CM000211.2;CM000211.2;CM000211.2;CM000211.2;CM000211.2;CM000211.2;CM000211.2;CM000211.2;CM000211.2;CM000211.2;CM000211.2;CM000211.2;CM000211.2;CM0…	85408246;85408246;85408246;85408246;85408246;85408246;85408725;85408725;85408725;85408725;85408725;85408725;85408926;85408926;85408926;85408926;85408926;85408926;85409103;85409103;85409103;85409103;85409103;85409103;85409758;85409758;85409758;85409758;85409758;85411004;85411004;85411038;85412169;85412169;85412169;85412169;85412182	85408518;85408518;85408518;85408518;85408518;85408518;85408782;85408782;85408782;85408782;85408782;85408782;85408958;85408958;85408958;85408958;85408958;85408958;85409238;85409461;85409238;85409238;85409238;85409238;85409993;85411109;85409993;85409866;85409808;85411109;85411109;85411109;85412365;85412365;85412365;85412365;85412295	-;-;-;-;-;-;-;-;-;-;-;-;-;-;-;-;-;-;-;-;-;-;-;-;-;-;-;-;-;-;-;-;-;-;-;-;-	2272	46.17	79	2	0	5.80461	2.79866	93.977	1.51e-07	0.000214287	ENSMUSG00000074489	bone gamma-carboxyglutamate protein 3(Bglap3)
mCG_140124	CM000219.2	59702263	59702917	-	655	32	46.5	0	0.5	6.71989	2.17353	81.5119	3.56e-07	0.000337228	ENSMUSG00000047844	brain expressed X-linked 4(Bex4)
mCG_140437	CM000219.2;CM000219.2;CM000219.2;CM000219.2;CM000219.2;CM000219.2;CM000219.2;CM000219.2;CM000219.2;CM000219.2;CM000219.2;CM000219.2;CM000219.2;CM000219.2;CM000219.2;CM000219.2;CM000219.2;CM000219.2;CM000219.2;CM000219.2;CM000219.2;CM000219.2;CM000219.2;CM000219.2;CM000219.2;CM000219.2;CM000219.2;CM000219.2;CM000219.2;CM000219.2;CM000219.2;CM000219.2;CM000219.2;CM000219.2;CM000219.2;CM000219.2;CM0…	71018448;71019344;71021635;71022204;71023103;71023428;71024148;71024296;71025698;71025881;71026598;71026802;71027911;71028171;71028537;71029542;71029713;71030105;71030322;71031216;71031664;71032703;71033007;71033233;71034040;71034521;71035575;71035867;71036441;71037445;71038144;71038744;71039166;71039442;71040283;71040654;71040903;71041093;71041844;71110140;71112016;71112345;71113863;71115064;711…	71018502;71019555;71021778;71022379;71023211;71023520;71024211;71024394;71025801;71026019;71026716;71026951;71028081;71028477;71028664;71029629;71029830;71030228;71030458;71031471;71031906;71032879;71033152;71033323;71034429;71034647;71035693;71036063;71036624;71037610;71038268;71039052;71039369;71039567;71040534;71040758;71040998;71041230;71041996;71110177;71112239;71112488;71114019;71115091;711…	+;+;+;+;+;+;+;+;+;+;+;+;+;+;+;+;+;+;+;+;+;+;+;+;+;+;+;+;+;+;+;+;+;+;+;+;+;+;+;+;+;+;+;+;+;+;+;+;+;+;+;+;+;+;+;+;+;+;+;+;+;+;+;+;+;+;+;+;+;+;+;+;+;+;+;+;+;+;+;+;+;+;+;+;+;+;+;+;+;+;+;+;+;+;+;+;+;+;+;+;+;+;+;+;+;+;+;+;+;+;+;+;+;+;+;+;+;+;+;+;+;+;+;+;+;+;+;+;+;+;+;+;+;+;+;+;+;+;+;+;+;+	22885	197.5	257	1050.12	808.42	-2.0153	6.90604	103.698	8.25e-08	0.000156446	ENSMUSG00000057003	myosin, heavy polypeptide 4, skeletal muscle(Myh4)
mCG_140504	CM000222.2;CM000222.2;CM000222.2;CM000222.2;CM000222.2;CM000222.2;CM000222.2;CM000222.2;CM000222.2;CM000222.2;CM000222.2;CM000222.2;CM000222.2;CM000222.2;CM000222.2;CM000222.2;CM000222.2;CM000222.2;CM000222.2;CM000222.2;CM000222.2;CM000222.2;CM000222.2;CM000222.2;CM000222.2;CM000222.2;CM000222.2;CM000222.2;CM000222.2;CM000222.2;CM000222.2;CM000222.2;CM000222.2;CM000222.2;CM000222.2;CM000222.2;CM0…	97079893;97085562;97087237;97090457;97092886;97096111;97096780;97100625;97100928;97101027;97104034;97104034;97104034;97109861;97113510;97115413;97115413;97115413;97117564;97117564;97125887;97125887;97125887;97127971;97127971;97127971;97128312;97128312;97128312;97132805;97132805;97132805;97139471;97139471;97139471;97143567;97143567;97143567;97145547;97145547;97145547;97150007;97244791;97247126;972…	97082297;97085738;97087406;97090616;97093097;97096269;97096938;97101137;97101137;97101137;97104197;97104197;97104197;97109884;97113674;97115639;97115639;97115639;97117638;97117638;97126006;97126006;97126006;97128081;97128081;97128081;97128403;97128403;97128403;97132937;97132937;97132937;97139575;97139575;97139575;97143656;97143656;97143656;97146149;97146149;97146158;97150050;97244905;97248356;972…	-;-;-;-;-;-;-;-;-;-;-;-;-;-;-;-;-;-;-;-;-;-;-;-;-;-;-;-;-;-;-;-;-;-;-;-;-;-;-;-;-;-;-;-;-;-	7263	107	150	73	45	1.14389	4.30521	20.9208	0.000445537	0.0449297	ENSMUSG00000033083	TBC1 domain family, member 4(Tbc1d4)
mCG_140938	CM000228.2;CM000228.2;CM000228.2;CM000228.2;CM000228.2;CM000228.2;CM000228.2	87365355;87370658;87371140;87371431;87372390;87372671;87375538	87369876;87370812;87371286;87371641;87372521;87372761;87385040	-;-;-;-;-;-;-	14761	64.5	179	2	2	5.80931	3.6892	108.584	6.21e-08	0.000147092	ENSMUSG00000086503	inactive X specific transcripts(Xist)
mCG_142611	CM000213.2;CM000213.2;CM000213.2;CM000213.2;CM000213.2;CM000213.2;CM000213.2;CM000213.2;CM000213.2;CM000213.2;CM000213.2;CM000213.2;CM000213.2;CM000213.2;CM000213.2;CM000213.2;CM000213.2;CM000213.2;CM000213.2;CM000213.2;CM000213.2	91071259;91073062;91075335;91076818;91077626;91082435;91085865;91088386;91091048;91092500;91095547;91097951;91101351;91102580;91103743;91104674;91105660;91109734;91111138;91113131;91114287	91071413;91073218;91075581;91077282;91077773;91082640;91086021;91088586;91091235;91092775;91095779;91098111;91101565;91102730;91103850;91104833;91105776;91109900;91111343;91113277;91117832	+;+;+;+;+;+;+;+;+;+;+;+;+;+;+;+;+;+;+;+;+	7411	208	295	580	549	-1.17399	6.41686	33.3791	5e-05	0.0120519	ENSMUSG00000034687	Fraser extracellular matrix complex subunit 1(Fras1)
mCG_147299	CM000226.2;CM000226.2	43645132;43664219	43645689;43666006	+;+	2346	0	1	11	15	-4.39962	0.86879	21.6154	0.000386462	0.0413165	ENSMUSG00000054477	potassium intermediate/small conductance calcium-activated channel, subfamily N, member 2(Kcnn2)
mCG_16460	CM000219.2;CM000219.2;CM000219.2;CM000219.2;CM000219.2;CM000219.2;CM000219.2;CM000219.2;CM000219.2;CM000219.2	76823118;76823150;76824812;76824812;76826151;76828084;76828084;76830105;76830105;76833682	76823194;76823194;76824947;76824947;76826346;76828172;76828172;76830422;76830235;76833816	+;+;+;+;+;+;+;+;+;+	951	18.5	44.17	5.5	4	2.68037	2.0387	27.7039	0.000124329	0.0210456	ENSMUSG00000040483	XIAP associated factor 1(Xaf1)
mCG_16663	CM000212.2;CM000212.2;CM000212.2;CM000212.2;CM000212.2;CM000212.2	147756629;147757334;147757886;147758676;147759381;147761329	147757290;147757717;147758084;147758870;147759481;147761850	-;-;-;-;-;-	2063	24	31	79	68	-1.40432	3.44735	24.4597	0.000222231	0.03126	ENSMUSG00000028989	angiopoietin-like 7(Angptl7)
mCG_16698	CM000213.2	128955951	128957906	-	1956	320	341	137	67	1.75315	5.50775	52.2045	4.68e-06	0.00229232	ENSMUSG00000047501	claudin 4(Cldn4)
mCG_16840	CM000223.2;CM000223.2;CM000223.2;CM000223.2;CM000223.2;CM000223.2;CM000223.2;CM000223.2	100496556;100498402;100499231;100499909;100500412;100506870;100507703;100512429	100498272;100498457;100499451;100500034;100500576;100506965;100507763;100512801	-;-;-;-;-;-;-;-	2815	69	68	20	16	1.95125	3.24679	37.7556	2.67e-05	0.00807282	ENSMUSG00000037185	keratin 80(Krt80)
mCG_1730	CM000221.2	1294433	1295626	+	1194	99	94.5	12	9	3.22422	3.55001	91.3959	1.79e-07	0.000230745	ENSMUSG00000034424	glycine cleavage system protein H (aminomethyl carrier)(Gcsh)
mCG_17595	CM000223.2;CM000223.2;CM000223.2;CM000223.2;CM000223.2;CM000223.2;CM000223.2;CM000223.2;CM000223.2;CM000223.2;CM000223.2;CM000223.2;CM000223.2;CM000223.2;CM000223.2;CM000223.2;CM000223.2;CM000223.2;CM000223.2;CM000223.2;CM000223.2;CM000223.2;CM000223.2;CM000223.2;CM000223.2;CM000223.2;CM000223.2;CM000223.2	101151504;101151508;101151508;101151700;101151700;101152457;101152457;101152457;101152650;101152650;101152650;101153188;101153188;101153188;101153571;101153571;101153571;101154228;101154228;101154228;101155376;101155376;101156215;101156215;101156215;101158665;101158665;101158665	101151930;101151673;101151673;101151930;101151930;101152515;101152515;101152515;101152870;101152870;101152870;101153313;101153313;101153313;101153735;101153735;101153735;101154323;101154323;101154323;101155436;101155436;101156423;101156423;101156423;101159050;101159079;101159070	-;-;-;-;-;-;-;-;-;-;-;-;-;-;-;-;-;-;-;-;-;-;-;-;-;-;-;-	1779	620	548.5	322.5	178	1.29515	6.45936	29.5017	9.19e-05	0.017908	ENSMUSG00000049382	keratin 8(Krt8)
mCG_17933	CM000228.2;CM000228.2;CM000228.2;CM000228.2	22479708;22480019;22481068;22482277	22479832;22480478;22481113;22482509	+;+;+;+	864	15	11	0	1	4.42057	0.875215	21.2863	0.000413255	0.0428911	ENSMUSG00000006200	reproductive homeobox 6(Rhox6)
mCG_18462	CM000219.2;CM000219.2;CM000219.2;CM000219.2;CM000219.2;CM000219.2;CM000219.2;CM000219.2;CM000219.2;CM000219.2;CM000219.2;CM000219.2;CM000219.2;CM000219.2;CM000219.2;CM000219.2;CM000219.2;CM000219.2;CM000219.2;CM000219.2;CM000219.2;CM000219.2;CM000219.2;CM000219.2;CM000219.2;CM000219.2;CM000219.2;CM000219.2;CM000219.2;CM000219.2;CM000219.2;CM000219.2;CM000219.2;CM000219.2;CM000219.2;CM000219.2;CM0…	71220738;71222133;71223195;71223423;71226556;71226682;71226881;71227106;71227737;71227929;71228187;71229483;71229688;71231470;71232798;71233214;71235450;71235621;71235907;71236113;71237628;71240677;71241031;71241287;71241514;71241931;71242858;71243300;71243542;71244988;71245246;71245500;71247207;71247913;71249211;71249424;71249743;71250466;71251923	71220766;71222371;71223338;71223579;71226583;71226790;71226973;71227169;71227835;71228032;71228325;71229601;71229837;71231640;71233107;71233281;71235537;71235738;71236030;71236249;71237883;71240919;71241207;71241432;71241604;71242320;71242984;71243418;71243738;71245171;71245411;71245624;71247515;71248116;71249336;71249594;71249847;71250561;71252219	+;+;+;+;+;+;+;+;+;+;+;+;+;+;+;+;+;+;+;+;+;+;+;+;+;+;+;+;+;+;+;+;+;+;+;+;+;+;+	6019	22	30.17	134.03	96.75	-2.12098	3.90685	60.6656	2e-06	0.00158306	ENSMUSG00000055775	myosin, heavy polypeptide 8, skeletal muscle, perinatal(Myh8)
mCG_19004	CM000210.1;CM000210.1;CM000210.1;CM000210.1;CM000210.1;CM000210.1;CM000210.1;CM000210.1;CM000210.1;CM000210.1;CM000210.1;CM000210.1;CM000210.1;CM000210.1;CM000210.1;CM000210.1	28171206;28175627;28177807;28179854;28181894;28187408;28189489;28193216;28194047;28199115;28201801;28202456;28211084;28215655;28219702;28221348	28171246;28175690;28177916;28179922;28182082;28187464;28189563;28193286;28194077;28199205;28201885;28202520;28211215;28215811;28219767;28221605	+;+;+;+;+;+;+;+;+;+;+;+;+;+;+;+	1561	110.5	74	39	22.5	1.6488	3.74964	23.3144	0.000276205	0.0338565	ENSMUSG00000076441	argininosuccinate synthetase 1(Ass1)
mCG_20523	CM000219.2;CM000219.2;CM000219.2;CM000219.2;CM000219.2;CM000219.2;CM000219.2;CM000219.2	107873533;107874634;107874747;107875057;107875723;107876487;107877009;107877848	107873810;107874659;107874967;107875182;107875884;107876643;107877091;107878305	-;-;-;-;-;-;-;-	1511	101	113	18	13	2.80425	3.72579	87.764	2.28e-07	0.000270365	ENSMUSG00000035557	keratin 17(Krt17)
mCG_20799	CM000219.2	51240447	51240936	-	490	99	106	35.5	18	1.97576	3.79648	44.9007	1.07e-05	0.00421596	ENSMUSG00000083061	predicted gene 12191
mCG_21675	CM000228.2;CM000228.2;CM000228.2;CM000228.2	45701283;45703479;45704290;45704493	45701379;45703567;45704362;45706206	+;+;+;+	1973	11	13	46	46	-1.92277	2.69377	27.9837	0.00011852	0.0206098	ENSMUSG00000045330	RIKEN cDNA 4933402E13 gene(4933402E13Rik)
mCG_21951	CM000211.2;CM000211.2;CM000211.2	79874652;79875954;79877235	79875436;79876421;79877397	-;-;-	1416	48	103.5	25	25	1.57275	3.42608	22.3395	0.000334238	0.0380202	ENSMUSG00000033882	RNA binding motif protein 46(Rbm46)
mCG_49383	CM000228.2;CM000228.2;CM000228.2	116455564;116456002;116456338	116455630;116456082;116456924	+;+;+	735	92	118	280	173	-1.07477	5.10634	23.3261	0.000275585	0.0338565	ENSMUSG00000047844	brain expressed X-linked 4(Bex4)
mCG_49675	CM000222.2	70736628	70737586	-	959	15	19.33	1.53	3	2.86348	1.28627	20.5608	0.0004802	0.0470894	ENSMUSG00000091957	ribosomal protein S2, pseudogene 10
mCG_59677	CM000228.2	87382232	87385088	+	2857	15.5	39	1	0	5.44236	1.70117	42.5969	1.42e-05	0.00516118	ENSMUSG00000086503	inactive X specific transcripts(Xist)
mCG_7808	CM000220.2;CM000220.2;CM000220.2;CM000220.2;CM000220.2;CM000220.2;CM000220.2;CM000220.2;CM000220.2;CM000220.2;CM000220.2;CM000220.2;CM000220.2;CM000220.2;CM000220.2	29346787;29347522;29347522;29348935;29348935;29348935;29350573;29350573;29350573;29357608;29357760;29357959;29357959;29364397;29364397	29348772;29348772;29348772;29349040;29349040;29349040;29350634;29350939;29350634;29357721;29357873;29358032;29358032;29364492;29364500	-;-;-;-;-;-;-;-;-;-;-;-;-;-;-	2865	254.5	379.08	154	101.5	1.32499	5.531	39.9001	2e-05	0.00673161	ENSMUSG00000044573	acid phosphatase 1, soluble(Acp1)
mCG_8578	CM000225.2	5428261	5428955	-	695	57.7	48	8.33	2.33	3.33032	2.70904	51.01	5.32e-06	0.00243833	ENSMUSG00000012405	ribosomal protein L15(Rpl15)
