# Supplementary material for: UHRF1 establishes crosstalk between somatic and germ cells in male reproduction
Source: Cell Death Dis. 2022 Apr 19;13(4):377. doi: 10.1038/s41419-022-04837-2 (PMC9018721; doi:10.1038/s41419-022-04837-2)
Supplement: Supplementary file 4 — Supplementary Table 2 [file 41419_2022_4837_MOESM4_ESM.xlsx]

## Sheet:  P21 differential genes
Supplementary Table 2. Total 215 deregulated genes in Uhrf1 cKO Sertoli cells at P21 determined by RNA-Seq.
Geneid	Chr	Start	End	Strand	Length	Uhrf1 cKO-1	Uhrf1 cKO-2	Control-1	Control-2	logFC	logCPM	F	P-Value	FDR	ensembl	full_name
1110038O08Rik	CM000213.2;CM000213.2;CM000213.2	28466640;28468106;28470517	28466947;28468270;28472800	+;+;+	2757	307	289	74	36	2.32672	5.23309	70.0093	4.89e-06	0.00205469	NA	NA
3830417A13Rik	CM000228.2;CM000228.2;CM000228.2;CM000228.2	47571394;47573773;47574637;47575276	47571536;47573858;47574707;47576606	+;+;+;+	1631	272.5	350	1	0	8.82103	5.0198	301.902	3.19e-09	2.35e-05	ENSMUSG00000031179	RIKEN cDNA 3830417A13 gene(3830417A13Rik)
4930503B16Rik	CM000213.2;CM000213.2;CM000213.2;CM000213.2;CM000213.2	65711394;65711489;65772437;65772437;65812782	65711833;65711833;65772505;65772499;65812823	-;-;-;-;-	551	81	105	3	3	4.73108	3.38325	114.041	4.59e-07	0.000480141	NA	NA
4930517K11Rik	CM000224.2;CM000224.2;CM000224.2	7803450;7803640;7807506	7803549;7803716;7808136	+;+;+	808	63	65	4	0	4.79805	2.88083	60.1967	9.91e-06	0.00338936	NA	NA
4930583H14Rik	CM000211.2;CM000211.2;CM000211.2;CM000211.2;CM000211.2;CM000211.2;CM000211.2;CM000211.2;CM000211.2;CM000211.2;CM000211.2;CM000211.2;CM000211.2;CM000211.2;CM000211.2;CM000211.2;CM000211.2;CM000211.2;CM000211.2;CM000211.2	48115516;48115517;48115518;48115518;48117922;48118328;48118328;48118328;48118328;48118927;48118927;48118927;48118927;48118927;48123324;48123328;48123328;48123527;48123527;48123771	48116425;48116425;48116425;48116425;48118421;48118421;48118421;48118421;48118421;48119030;48119030;48119030;48119030;48119030;48123601;48123603;48123611;48123640;48123594;48123835	-;-;-;-;-;-;-;-;-;-;-;-;-;-;-;-;-;-;-;-	1896	536	674.5	278.5	152.5	1.34971	6.43353	38.8891	7e-05	0.0107508	NA	NA
5830482F20Rik	CM000215.2;CM000215.2;CM000215.2;CM000215.2;CM000215.2;CM000215.2;CM000215.2;CM000215.2;CM000215.2;CM000215.2;CM000215.2;CM000215.2;CM000215.2;CM000215.2;CM000215.2;CM000215.2;CM000215.2;CM000215.2;CM000215.2;CM000215.2;CM000215.2;CM000215.2;CM000215.2;CM000215.2	20349761;20349768;20351082;20351118;20351383;20351383;20353029;20353029;20355614;20355614;20355770;20355770;20356531;20356531;20356764;20356764;20357526;20357526;20357983;20357983;20358433;20358433;20358683;20358683	20349797;20349797;20351203;20351203;20351542;20351542;20353131;20353131;20355686;20355686;20355834;20355834;20356677;20356677;20357219;20357219;20357819;20357819;20358114;20358114;20358596;20358596;20359836;20359834	+;+;+;+;+;+;+;+;+;+;+;+;+;+;+;+;+;+;+;+;+;+;+;+	2907	55	45	12	7	2.25508	2.76458	26.9871	0.000317775	0.0294052	NA	NA
AA467197	CM000210.1;CM000210.1;CM000210.1;CM000210.1;CM000210.1;CM000210.1;CM000210.1;CM000210.1;CM000210.1;CM000210.1;CM000210.1;CM000210.1;CM000210.1	120815803;120816490;120816801;120816892;120816895;120817077;120817077;120818034;120818034;120818034;120819519;120819519;120819519	120815998;120816574;120816953;120816953;120816953;120817162;120817162;120818094;120818094;120818094;120819906;120819779;120820011	+;+;+;+;+;+;+;+;+;+;+;+;+	1074	96.5	101.5	28	8	2.35247	3.665	38.7507	7.11e-05	0.0107836	ENSMUSG00000033213	expressed sequence AA467197(AA467197)
Abca6	CM000219.2;CM000219.2;CM000219.2;CM000219.2;CM000219.2;CM000219.2;CM000219.2;CM000219.2;CM000219.2;CM000219.2;CM000219.2;CM000219.2;CM000219.2;CM000219.2;CM000219.2;CM000219.2;CM000219.2;CM000219.2;CM000219.2;CM000219.2;CM000219.2;CM000219.2;CM000219.2;CM000219.2;CM000219.2;CM000219.2;CM000219.2;CM000219.2;CM000219.2;CM000219.2;CM000219.2;CM000219.2;CM000219.2;CM000219.2;CM000219.2;CM000219.2;CM0…	118913019;118913380;118914968;118916405;118916707;118919024;118919203;118920207;118920811;118923223;118924024;118924818;118926370;118929864;118934698;118935011;118940347;118946564;118947941;118949514;118950048;118952003;118954405;118956101;118956753;118957104;118957430;118957968;118968468;118970034;118971674;118974590;118979517;118982149;118983200;118985248;118986328;118988465;118989655	118913266;118913435;118915047;118916545;118916826;118919118;118919278;118920382;118920902;118923340;118924144;118924909;118926447;118929983;118934811;118935184;118940454;118946701;118948074;118949680;118950231;118952119;118954544;118956191;118956891;118957223;118957605;118958078;118968526;118970202;118971821;118974775;118979658;118982375;118983303;118985406;118986532;118988571;118989845	-;-;-;-;-;-;-;-;-;-;-;-;-;-;-;-;-;-;-;-;-;-;-;-;-;-;-;-;-;-;-;-;-;-;-;-;-;-;-	5223	21.75	73	184.5	125	-1.92588	4.49962	26.2234	0.000355922	0.0307531	ENSMUSG00000044749	ATP-binding cassette, sub-family A (ABC1), member 6(Abca6)
Acss1	CM000210.1;CM000210.1;CM000210.1;CM000210.1;CM000210.1;CM000210.1;CM000210.1;CM000210.1;CM000210.1;CM000210.1;CM000210.1;CM000210.1;CM000210.1;CM000210.1;CM000210.1;CM000210.1	148852988;148856391;148859676;148859867;148860643;148861090;148862157;148863374;148864626;148872779;148873296;148877650;148894592;148894825;148902878;148902878	148854669;148856509;148859739;148859994;148860769;148861202;148862249;148863511;148864773;148872931;148873471;148877849;148894921;148894921;148903209;148903222	-;-;-;-;-;-;-;-;-;-;-;-;-;-;-;-	3816	77	109.5	37	24	1.43795	3.75063	23.4554	0.000548446	0.0404244	ENSMUSG00000027452	acyl-CoA synthetase short-chain family member 1(Acss1)
Adamts4	CM000209.2;CM000209.2;CM000209.2;CM000209.2;CM000209.2;CM000209.2;CM000209.2;CM000209.2;CM000209.2;CM000209.2;CM000209.2;CM000209.2;CM000209.2;CM000209.2;CM000209.2;CM000209.2;CM000209.2	170706613;170708310;170708734;170709284;170709284;170710090;170710090;170712340;170712340;170712733;170712733;170713160;170713160;170713991;170713991;170715024;170715024	170707664;170709057;170709057;170709416;170709416;170710260;170710260;170712626;170712626;170712919;170712919;170713335;170713335;170714166;170714166;170716171;170716169	+;+;+;+;+;+;+;+;+;+;+;+;+;+;+;+;+	4078	217	239.5	100	73	1.23163	5.08671	24.3806	0.000472778	0.0375999	ENSMUSG00000006403	a disintegrin-like and metallopeptidase (reprolysin type) with thrombospondin type 1 motif, 4(Adamts4)
Adh1	CM000211.2;CM000211.2;CM000211.2;CM000211.2;CM000211.2;CM000211.2;CM000211.2;CM000211.2;CM000211.2;CM000211.2;CM000211.2;CM000211.2;CM000211.2;CM000211.2;CM000211.2;CM000211.2;CM000211.2;CM000211.2;CM000211.2;CM000211.2;CM000211.2;CM000211.2;CM000211.2;CM000211.2;CM000211.2;CM000211.2;CM000211.2	141666250;141677152;141684702;141684702;141686809;141686809;141686809;141687452;141687452;141689520;141689520;141689529;141689699;141689699;141689699;141693776;141693776;141693776;141695833;141695833;141695833;141696886;141696886;141696886;141697619;141697619;141697619	141666457;141677244;141684793;141684793;141686840;141686910;141686910;141687590;141687590;141689607;141689607;141689607;141689918;141689918;141689918;141694036;141694036;141694036;141695968;141695968;141695968;141697024;141697024;141697024;141697776;141697776;141697776	+;+;+;+;+;+;+;+;+;+;+;+;+;+;+;+;+;+;+;+;+;+;+;+;+;+;+	1636	605	629	2003.83	890	-1.31706	7.79766	29.532	0.000221412	0.0224664	ENSMUSG00000074207	alcohol dehydrogenase 1 (class I)(Adh1)
Adh7	CM000211.2;CM000211.2;CM000211.2;CM000211.2;CM000211.2;CM000211.2;CM000211.2;CM000211.2;CM000211.2	141622806;141626754;141628003;141628772;141628953;141631229;141632946;141633816;141636229	141622954;141626855;141628141;141628859;141629169;141631489;141633081;141633954;141637072	+;+;+;+;+;+;+;+;+	2075	180	247	71.5	53	1.59128	4.8791	38.1766	7.58e-05	0.0112654	ENSMUSG00000055301	alcohol dehydrogenase 7 (class IV), mu or sigma polypeptide(Adh7)
Ahsg	CM000224.2;CM000224.2;CM000224.2;CM000224.2;CM000224.2;CM000224.2;CM000224.2;CM000224.2;CM000224.2;CM000224.2;CM000224.2;CM000224.2;CM000224.2;CM000224.2;CM000224.2;CM000224.2;CM000224.2;CM000224.2;CM000224.2;CM000224.2;CM000224.2;CM000224.2;CM000224.2;CM000224.2	20452365;20452367;20452369;20452371;20452389;20452391;20454650;20454650;20454650;20455120;20455120;20455519;20455530;20455632;20456833;20456833;20456833;20456833;20458453;20458453;20458453;20459122;20459122;20459492	20452652;20452652;20452547;20452652;20452547;20452556;20454679;20454760;20454760;20455178;20455204;20455682;20455682;20455682;20456934;20456856;20456934;20456934;20458517;20458536;20458536;20459763;20459419;20459764	+;+;+;+;+;+;+;+;+;+;+;+;+;+;+;+;+;+;+;+;+;+;+;+	1477	190.5	174.5	17	8	3.73626	4.38908	112.299	4.96e-07	0.000480141	ENSMUSG00000022868	alpha-2-HS-glycoprotein(Ahsg)
Ank1	CM000216.2;CM000216.2;CM000216.2;CM000216.2;CM000216.2;CM000216.2;CM000216.2;CM000216.2;CM000216.2;CM000216.2;CM000216.2;CM000216.2;CM000216.2;CM000216.2;CM000216.2;CM000216.2;CM000216.2;CM000216.2;CM000216.2;CM000216.2;CM000216.2;CM000216.2;CM000216.2;CM000216.2;CM000216.2;CM000216.2;CM000216.2;CM000216.2;CM000216.2;CM000216.2;CM000216.2;CM000216.2;CM000216.2;CM000216.2;CM000216.2;CM000216.2;CM0…	21549429;21555513;21572802;21575328;21576192;21578144;21579185;21579785;21580160;21585043;21586951;21587837;21589912;21591010;21592085;21592762;21598430;21602446;21604296;21604590;21605662;21606071;21606761;21607774;21608224;21610007;21610189;21611024;21611599;21612295;21612808;21613088;21615313;21615565;21616786;21617151;21619154;21620217;21628486;21628951;21631947;21636538;21637557;21637935;216…	21549469;21555614;21572900;21575426;21576290;21578329;21579283;21579883;21580258;21585240;21587049;21587935;21590010;21591207;21592183;21592860;21598627;21602544;21604394;21604688;21605754;21606143;21606784;21607870;21608302;21610104;21610413;21611178;21611810;21612499;21612904;21613316;21615438;21615684;21616864;21617225;21619285;21620363;21628860;21629023;21632223;21636621;21637622;21638059;216…	+;+;+;+;+;+;+;+;+;+;+;+;+;+;+;+;+;+;+;+;+;+;+;+;+;+;+;+;+;+;+;+;+;+;+;+;+;+;+;+;+;+;+;+;+	7791	19.5	14	87.53	50.87	-2.16695	3.30451	33.8559	0.000126103	0.0156171	ENSMUSG00000031543	ankyrin 1, erythroid(Ank1)
Ankrd1	CM000227.1;CM000227.1;CM000227.1;CM000227.1;CM000227.1;CM000227.1;CM000227.1;CM000227.1;CM000227.1	33887381;33890345;33890567;33890841;33892139;33893208;33893600;33894593;33895132	33888236;33890443;33890665;33890939;33892237;33893315;33893737;33894772;33895219	-;-;-;-;-;-;-;-;-	1766	1725.5	2780	160	121	3.79551	7.92604	229.713	1.32e-08	6.46e-05	ENSMUSG00000024803	ankyrin repeat domain 1 (cardiac muscle)(Ankrd1)
Apbb1ip	CM000210.1;CM000210.1;CM000210.1;CM000210.1;CM000210.1;CM000210.1;CM000210.1;CM000210.1;CM000210.1;CM000210.1;CM000210.1;CM000210.1;CM000210.1;CM000210.1;CM000210.1;CM000210.1;CM000210.1;CM000210.1;CM000210.1;CM000210.1;CM000210.1;CM000210.1;CM000210.1	19505119;19505171;19547662;19547662;19550314;19550314;19554004;19554004;19557559;19557559;19564968;19564968;19566630;19566630;19580259;19580259;19583789;19583789;19588945;19598035;19598777;19602591;19605942	19505251;19505251;19547733;19547733;19550401;19550401;19554305;19554305;19557636;19557636;19565127;19565127;19566751;19566751;19580345;19580345;19583932;19586808;19589055;19598133;19598891;19602703;19606794	+;+;+;+;+;+;+;+;+;+;+;+;+;+;+;+;+;+;+;+;+;+;+	5353	136	186.5	54	48	1.45478	4.51808	26.2007	0.000357139	0.0307531	ENSMUSG00000026786	amyloid beta (A4) precursor protein-binding, family B, member 1 interacting protein(Apbb1ip)
Apln	CM000228.2;CM000228.2;CM000228.2	32527953;32531100;32537249	32530513;32531271;32537643	-;-;-	3128	235	252	84	43	1.81375	5.03189	47.8853	2.81e-05	0.00655717	ENSMUSG00000037010	apelin(Apln)
Arg1	CM000218.2;CM000218.2;CM000218.2;CM000218.2;CM000218.2;CM000218.2;CM000218.2;CM000218.2;CM000218.2;CM000218.2;CM000218.2;CM000218.2;CM000218.2;CM000218.2;CM000218.2;CM000218.2;CM000218.2;CM000218.2	22846198;22846198;22847001;22847001;22847328;22847328;22847747;22847747;22848916;22848916;22851652;22851773;22853147;22853650;22853650;22858370;22858370;22858370	22846752;22846752;22847137;22847137;22847432;22847432;22847841;22847841;22849075;22848973;22851826;22851826;22853722;22853722;22853722;22858581;22858581;22858581	-;-;-;-;-;-;-;-;-;-;-;-;-;-;-;-;-;-	2015	25	14	0	0	7.26427	1.34141	28.4645	0.000357423	0.0307531	ENSMUSG00000019987	arginase, liver(Arg1)
Arhgdig	CM000225.2;CM000225.2;CM000225.2;CM000225.2;CM000225.2;CM000225.2	23732940;23733370;23733509;23733772;23733948;23734828	23733286;23733433;23733585;23733855;23734127;23734945	-;-;-;-;-;-	870	146	140.5	68	27	1.4969	4.36114	22.7254	0.000618456	0.0435615	ENSMUSG00000073433	Rho GDP dissociation inhibitor (GDI) gamma(Arhgdig)
Asb5	CM000216.2;CM000216.2;CM000216.2;CM000216.2;CM000216.2;CM000216.2;CM000216.2	54263819;54294278;54297002;54298100;54298420;54299212;54300675	54264130;54294357;54297109;54298250;54298554;54299403;54301276	+;+;+;+;+;+;+	1580	38	53	9	8	2.22083	2.6176	27.0584	0.000314467	0.0292833	ENSMUSG00000031519	ankyrin repeat and SOCs box-containing 5(Asb5)
Asz1	CM000214.2;CM000214.2;CM000214.2;CM000214.2;CM000214.2;CM000214.2;CM000214.2;CM000214.2;CM000214.2;CM000214.2;CM000214.2;CM000214.2;CM000214.2;CM000214.2;CM000214.2;CM000214.2;CM000214.2;CM000214.2;CM000214.2	15131852;15135531;15136438;15152597;15152601;15154398;15155462;15156397;15157141;15157789;15157789;15184127;15184127;15185404;15185404;15189032;15189032;15189561;15189561	15132406;15135644;15136543;15152710;15152710;15154454;15155537;15156521;15157275;15157900;15157900;15184238;15184238;15185526;15185526;15189131;15189131;15189685;15189685	-;-;-;-;-;-;-;-;-;-;-;-;-;-;-;-;-;-;-	1854	42.33	93.5	6	4	3.53471	2.98475	54.2055	1.6e-05	0.00453785	ENSMUSG00000010796	ankyrin repeat, SAM and basic leucine zipper domain containing 1(Asz1)
Atp10d	CM000213.2;CM000213.2;CM000213.2;CM000213.2;CM000213.2;CM000213.2;CM000213.2;CM000213.2;CM000213.2;CM000213.2;CM000213.2;CM000213.2;CM000213.2;CM000213.2;CM000213.2;CM000213.2;CM000213.2;CM000213.2;CM000213.2;CM000213.2;CM000213.2;CM000213.2;CM000213.2;CM000213.2;CM000213.2;CM000213.2;CM000213.2;CM000213.2;CM000213.2;CM000213.2;CM000213.2;CM000213.2;CM000213.2;CM000213.2;CM000213.2;CM000213.2;CM0…	66456405;66456420;66480709;66480709;66483354;66483354;66492048;66492048;66494986;66494995;66498654;66498654;66499042;66499042;66499767;66499767;66500003;66500003;66507861;66513874;66513874;66516953;66516953;66518860;66518921;66520357;66520357;66522222;66522222;66530421;66530421;66532727;66532727;66533386;66533386;66535447;66535447;66541485;66541485;66542660;66542660;66548980;66548980;66550266;665…	66456640;66456640;66481035;66481035;66483548;66483548;66492252;66492252;66495071;66495071;66498760;66498760;66499173;66499173;66499894;66499894;66500255;66500203;66508096;66514062;66514062;66517562;66517381;66519024;66519024;66520483;66520483;66522406;66522406;66530727;66530727;66532803;66532803;66533511;66533511;66535647;66535647;66541565;66541565;66542764;66542764;66549167;66549167;66552109;665…	+;+;+;+;+;+;+;+;+;+;+;+;+;+;+;+;+;+;+;+;+;+;+;+;+;+;+;+;+;+;+;+;+;+;+;+;+;+;+;+;+;+;+;+;+	6110	132	181.5	32	42	1.84157	4.3915	28.0599	0.000272062	0.0261624	ENSMUSG00000046808	ATPase, class V, type 10D(Atp10d)
Atp1a3	CM000215.2;CM000215.2;CM000215.2;CM000215.2;CM000215.2;CM000215.2;CM000215.2;CM000215.2;CM000215.2;CM000215.2;CM000215.2;CM000215.2;CM000215.2;CM000215.2;CM000215.2;CM000215.2;CM000215.2;CM000215.2;CM000215.2;CM000215.2;CM000215.2;CM000215.2;CM000215.2;CM000215.2;CM000215.2;CM000215.2;CM000215.2;CM000215.2;CM000215.2;CM000215.2;CM000215.2;CM000215.2;CM000215.2;CM000215.2;CM000215.2;CM000215.2;CM0…	16593976;16593978;16593978;16594721;16594721;16595102;16595102;16595102;16595817;16595817;16595817;16596358;16596358;16596358;16597326;16597326;16597326;16597549;16597549;16597549;16603242;16603242;16603242;16603785;16603785;16603785;16605375;16605375;16605375;16605596;16605596;16605596;16606170;16606170;16606170;16609942;16609942;16609942;16610160;16610160;16610160;16610346;16610346;16610346;166…	16594383;16594383;16594812;16594812;16594812;16595203;16595203;16595203;16595947;16595947;16595947;16596503;16596503;16596503;16597449;16597449;16597449;16597703;16597703;16597703;16603410;16603410;16603410;16603935;16603935;16603935;16605511;16605511;16605511;16605771;16605771;16605771;16606362;16606362;16606362;16610076;16610076;16610076;16610269;16610269;16610269;16610544;16610544;16610544;166…	-;-;-;-;-;-;-;-;-;-;-;-;-;-;-;-;-;-;-;-;-;-;-;-;-;-;-;-;-;-;-;-;-;-;-;-;-;-;-;-;-;-;-;-;-;-;-;-;-;-;-;-;-;-;-;-;-;-;-;-;-;-;-;-;-;-;-;-	3948	54	79	24	11	1.77101	3.20363	25.3619	0.000405681	0.0335325	ENSMUSG00000040907	ATPase, Na+/K+ transporting, alpha 3 polypeptide(Atp1a3)
Btc	CM000213.2;CM000213.2;CM000213.2;CM000213.2;CM000213.2;CM000213.2;CM000213.2;CM000213.2;CM000213.2;CM000213.2;CM000213.2	86495391;86495391;86498876;86498876;86500435;86504386;86504386;86515179;86515179;86540449;86540449	86497457;86497457;86500581;86498983;86500581;86504503;86504503;86515277;86515277;86540786;86540786	-;-;-;-;-;-;-;-;-;-;-	4328	19	24	81	62	-1.9123	3.42862	33.8315	0.000126484	0.0156171	ENSMUSG00000082361	betacellulin, epidermal growth factor family member(Btc)
C1qtnf1	CM000219.2;CM000219.2;CM000219.2;CM000219.2;CM000219.2;CM000219.2;CM000219.2;CM000219.2	127174018;127179331;127189243;127189243;127192050;127192050;127193350;127193350	127174088;127179380;127189401;127189401;127192189;127192189;127196557;127196557	+;+;+;+;+;+;+;+	3628	783.7	914.5	420.25	202.75	1.33271	6.93059	34.0087	0.000123748	0.0155616	ENSMUSG00000017446	C1q and tumor necrosis factor related protein 1(C1qtnf1)
C3	CM000225.2;CM000225.2;CM000225.2;CM000225.2;CM000225.2;CM000225.2;CM000225.2;CM000225.2;CM000225.2;CM000225.2;CM000225.2;CM000225.2;CM000225.2;CM000225.2;CM000225.2;CM000225.2;CM000225.2;CM000225.2;CM000225.2;CM000225.2;CM000225.2;CM000225.2;CM000225.2;CM000225.2;CM000225.2;CM000225.2;CM000225.2;CM000225.2;CM000225.2;CM000225.2;CM000225.2;CM000225.2;CM000225.2;CM000225.2;CM000225.2;CM000225.2;CM0…	58551989;58551990;58551996;58552081;58552273;58552273;58552489;58552509;58553319;58553319;58553678;58553678;58554212;58554212;58555355;58555356;58555356;58555554;58555554;58555554;58557261;58557261;58557261;58557433;58557433;58557445;58557611;58557611;58557611;58558177;58558190;58559584;58559584;58560617;58560617;58561778;58562688;58562697;58563126;58563126;58563741;58565097;58565278;58566471;585…	58552139;58552127;58552176;58552176;58552297;58552408;58552572;58552572;58553402;58553402;58553767;58553767;58554317;58554317;58555445;58555445;58555445;58555641;58555641;58555641;58557312;58557289;58557312;58557523;58557523;58557523;58557655;58557670;58557670;58558335;58558335;58559747;58559747;58560665;58560773;58561876;58562847;58562847;58563207;58563201;58563944;58565183;58565344;58566683;585…	-;-;-;-;-;-;-;-;-;-;-;-;-;-;-;-;-;-;-;-;-;-;-;-;-;-;-;-;-;-;-;-;-;-;-;-;-;-;-;-;-;-;-;-;-;-;-;-;-;-;-;-;-;-;-;-;-;-;-;-;-;-;-;-;-;-;-;-;-;-;-;-;-;-;-;-;-;-;-;-	5105	5636.45	6638.75	1219.5	565	2.67658	9.5062	135.921	1.91e-07	0.000351763	ENSMUSG00000024164	complement component 3(C3)
Ccbe1	CM000226.2;CM000226.2;CM000226.2;CM000226.2;CM000226.2;CM000226.2;CM000226.2;CM000226.2;CM000226.2;CM000226.2;CM000226.2;CM000226.2;CM000226.2;CM000226.2;CM000226.2;CM000226.2;CM000226.2;CM000226.2;CM000226.2;CM000226.2;CM000226.2;CM000226.2;CM000226.2;CM000226.2;CM000226.2;CM000226.2;CM000226.2;CM000226.2;CM000226.2;CM000226.2;CM000226.2;CM000226.2;CM000226.2;CM000226.2;CM000226.2;CM000226.2;CM0…	64321171;64334074;64336769;64336788;64337081;64341652;64341652;64341652;64341652;64342366;64342366;64342366;64342366;64342513;64342513;64342513;64342513;64346988;64346988;64346988;64346988;64352101;64352101;64352101;64352101;64352101;64359199;64359199;64359199;64359199;64359199;64360838;64360838;64360838;64360838;64360838;64369871;64369871;64369871;64369871;64369871;64543693;64548718;64570708;645…	64323327;64336635;64337322;64337322;64337322;64341687;64341687;64341687;64341687;64342401;64342401;64342401;64342401;64342652;64342652;64342652;64342652;64347108;64347108;64347108;64347108;64352204;64352204;64352204;64352204;64352204;64359351;64359351;64359351;64359351;64359351;64360972;64360972;64360972;64360972;64360972;64369923;64369923;64369923;64369923;64369923;64543785;64549889;64570788;645…	-;-;-;-;-;-;-;-;-;-;-;-;-;-;-;-;-;-;-;-;-;-;-;-;-;-;-;-;-;-;-;-;-;-;-;-;-;-;-;-;-;-;-;-;-;-;-;-;-;-;-;-;-;-;-;-;-;-;-	8440	329	515	192	127	1.21838	5.93717	29.5624	0.000220489	0.0224664	ENSMUSG00000046318	collagen and calcium binding EGF domains 1(Ccbe1)
Ccl2	CM000219.2;CM000219.2;CM000219.2;CM000219.2;CM000219.2	88649023;88649059;88649932;88649932;88650375	88649186;88649186;88650049;88650898;88650901	+;+;+;+;+	1134	800.5	1021	449.83	290.25	1.13465	7.08289	29.1402	0.000233711	0.0233917	ENSMUSG00000035385	chemokine (C-C motif) ligand 2(Ccl2)
Ccl6	CM000219.2;CM000219.2;CM000219.2;CM000219.2	90192259;90193669;90194142;90197258	90193306;90193780;90194189;90197382	-;-;-;-	1333	44	61	3	0	4.87744	2.5983	57.168	1.26e-05	0.00377426	ENSMUSG00000018927	chemokine (C-C motif) ligand 6(Ccl6)
Ccl7	CM000219.2;CM000219.2;CM000219.2	88659166;88659967;88660434	88659308;88660078;88660970	+;+;+	792	169	209	77	57	1.31765	4.78554	26.1531	0.000359702	0.0307691	ENSMUSG00000035373	chemokine (C-C motif) ligand 7(Ccl7)
Ccl9	CM000219.2;CM000219.2;CM000219.2;CM000219.2	90176457;90177642;90178174;90180188	90177294;90177750;90178245;90180413	-;-;-;-	1245	100	137	18	9	2.96981	3.82151	81.0822	2.43e-06	0.00123214	ENSMUSG00000019122	chemokine (C-C motif) ligand 9(Ccl9)
Ccrn4l	CM000211.2;CM000211.2;CM000211.2;CM000211.2;CM000211.2;CM000211.2;CM000211.2;CM000211.2	47951510;47951510;47967040;47969866;47974724;47974724;47976616;47976616	47952233;47952461;47969412;47970767;47974993;47974993;47978562;47978562	+;+;+;+;+;+;+;+	6444	384.67	554	229.5	125.25	1.25189	6.08539	32.4385	0.000150683	0.0170359	NA	NA
Cd14	CM000226.2;CM000226.2	34177144;34178566	34178474;34178728	-;-	1494	194	210	62	33	1.95554	4.7372	51.5248	2.02e-05	0.00521258	ENSMUSG00000051439	CD14 antigen(Cd14)
Cd300lf	CM000219.2;CM000219.2;CM000219.2;CM000219.2;CM000219.2;CM000219.2;CM000219.2;CM000219.2	123881768;123882591;123883925;123888466;123888466;123890334;123898361;123898361	123882198;123882734;123884932;123890675;123888596;123890675;123898514;123898514	-;-;-;-;-;-;-;-	3947	12.5	15.5	0.5	0	5.11002	0.957333	23.4436	0.000549505	0.0404244	ENSMUSG00000047798	CD300 molecule like family member F(Cd300lf)
Cd53	CM000211.2;CM000211.2;CM000211.2;CM000211.2;CM000211.2;CM000211.2;CM000211.2;CM000211.2;CM000211.2;CM000211.2;CM000211.2;CM000211.2;CM000211.2;CM000211.2;CM000211.2;CM000211.2	106089094;106089992;106091266;106091266;106092385;106092385;106096500;106096500;106097099;106097099;106097971;106097971;106099851;106099851;106119197;106119199	106090048;106090048;106091349;106091349;106092465;106092465;106096595;106096595;106097173;106097173;106098159;106098159;106099929;106099929;106119265;106119281	-;-;-;-;-;-;-;-;-;-;-;-;-;-;-;-	1644	118.5	162	62.5	25	1.55556	4.29056	26.8161	0.000325876	0.0295963	ENSMUSG00000040747	CD53 antigen(Cd53)
Cdh3	CM000216.2;CM000216.2;CM000216.2;CM000216.2;CM000216.2;CM000216.2;CM000216.2;CM000216.2;CM000216.2;CM000216.2;CM000216.2;CM000216.2;CM000216.2;CM000216.2;CM000216.2;CM000216.2;CM000216.2;CM000216.2;CM000216.2;CM000216.2;CM000216.2;CM000216.2;CM000216.2;CM000216.2;CM000216.2;CM000216.2;CM000216.2;CM000216.2;CM000216.2;CM000216.2;CM000216.2;CM000216.2;CM000216.2	107734911;107734911;107735278;107735278;107759462;107759465;107760615;107760615;107760870;107760870;107761128;107761128;107763048;107763048;107763849;107763849;107765361;107765361;107767726;107767726;107768192;107768192;107769078;107769078;107771697;107771697;107776452;107776452;107776929;107776929;107779451;107779451;107780831	107735060;107735060;107735395;107735395;107759535;107759535;107760740;107760740;107761025;107761025;107761272;107761272;107763223;107763223;107763977;107763977;107765546;107765546;107767967;107767967;107768337;107768337;107769302;107769302;107771906;107771906;107776582;107776582;107777075;107777075;107780529;107780529;107781298	+;+;+;+;+;+;+;+;+;+;+;+;+;+;+;+;+;+;+;+;+;+;+;+;+;+;+;+;+;+;+;+;+	3908	135	153.5	47	31	1.72804	4.30776	38.2508	7.52e-05	0.0112654	ENSMUSG00000061048	cadherin 3(Cdh3)
Cdkn2a	CM000212.2;CM000212.2;CM000212.2	84761040;84762922;84780325	84761203;84763262;84780633	-;-;-	814	49.5	54	2	0	5.40034	2.57972	65.3963	6.73e-06	0.00275249	ENSMUSG00000044303	cyclin-dependent kinase inhibitor 2A(Cdkn2a)
Cfb	CM000225.2;CM000225.2;CM000225.2;CM000225.2;CM000225.2;CM000225.2;CM000225.2;CM000225.2;CM000225.2;CM000225.2;CM000225.2;CM000225.2;CM000225.2;CM000225.2;CM000225.2;CM000225.2;CM000225.2;CM000225.2;CM000225.2;CM000225.2;CM000225.2;CM000225.2;CM000225.2;CM000225.2;CM000225.2;CM000225.2;CM000225.2;CM000225.2;CM000225.2;CM000225.2;CM000225.2;CM000225.2;CM000225.2;CM000225.2;CM000225.2;CM000225.2;CM0…	34951684;34951689;34951689;34951689;34951689;34951690;34952188;34952188;34952188;34952188;34952188;34952312;34952312;34952312;34952312;34952312;34952527;34952527;34952527;34952527;34952527;34952800;34952800;34952800;34952800;34952800;34952976;34952976;34952976;34952976;34952976;34953345;34953345;34953345;34953345;34953806;34953806;34953806;34953806;34954317;34954317;34954317;34954317;34954538;349…	34951777;34951890;34951890;34951890;34951890;34951890;34952237;34952237;34952237;34952237;34952237;34952444;34952444;34952444;34952444;34952444;34952627;34952627;34952627;34952627;34952627;34952876;34952876;34952876;34952876;34952876;34953106;34953129;34953129;34953129;34953129;34953462;34953462;34953462;34953462;34953903;34953903;34953903;34953903;34954454;34954454;34954454;34954454;34954639;349…	-;-;-;-;-;-;-;-;-;-;-;-;-;-;-;-;-;-;-;-;-;-;-;-;-;-;-;-;-;-;-;-;-;-;-;-;-;-;-;-;-;-;-;-;-;-;-;-;-;-;-;-;-;-;-;-;-;-;-;-;-;-;-;-;-;-;-;-;-;-;-;-;-;-;-;-;-;-;-;-;-;-;-;-;-;-;-;-;-	2762	1928	2299.03	518.33	318.08	2.18642	8.04614	105.827	6.64e-07	0.000480141	ENSMUSG00000090231	complement factor B(Cfb)
Chi3l1	CM000209.2;CM000209.2;CM000209.2;CM000209.2;CM000209.2;CM000209.2;CM000209.2;CM000209.2;CM000209.2;CM000209.2;CM000209.2;CM000209.2;CM000209.2;CM000209.2;CM000209.2;CM000209.2;CM000209.2	133794734;133794971;133795284;133795284;133796001;133796001;133796628;133796628;133797658;133797658;133799014;133799014;133800379;133800379;133801011;133801713;133801997	133794781;133795058;133795313;133795313;133796205;133796205;133796684;133796684;133797808;133797808;133799135;133799135;133800502;133800466;133801193;133801829;133802551	+;+;+;+;+;+;+;+;+;+;+;+;+;+;+;+;+	1680	120.5	154	9	2	4.47585	3.92572	117.515	3.96e-07	0.000447772	NA	NA
Chl1	CM000214.2;CM000214.2;CM000214.2;CM000214.2;CM000214.2;CM000214.2;CM000214.2;CM000214.2;CM000214.2;CM000214.2;CM000214.2;CM000214.2;CM000214.2;CM000214.2;CM000214.2;CM000214.2;CM000214.2;CM000214.2;CM000214.2;CM000214.2;CM000214.2;CM000214.2;CM000214.2;CM000214.2;CM000214.2;CM000214.2;CM000214.2;CM000214.2;CM000214.2;CM000214.2;CM000214.2;CM000214.2;CM000214.2;CM000214.2;CM000214.2;CM000214.2;CM0…	102381295;102381295;102381466;102430789;102430789;102430789;102512114;102512115;102512115;102517445;102517445;102517445;102519711;102519711;102519711;102532806;102532806;102532806;102533939;102533939;102533939;102536855;102536855;102536855;102543100;102543100;102543100;102551180;102551180;102551180;102558248;102558248;102558248;102559600;102559600;102559600;102561054;102561054;102561054;102563370…	102381441;102381441;102381706;102430858;102430858;102430858;102512282;102512282;102512282;102517550;102517550;102517550;102519898;102519898;102519898;102532928;102532928;102532928;102534109;102534109;102534109;102536975;102536975;102536975;102543284;102543284;102543284;102551311;102551311;102551311;102558388;102558388;102558388;102559711;102559711;102559711;102561220;102561220;102561220;102563535…	+;+;+;+;+;+;+;+;+;+;+;+;+;+;+;+;+;+;+;+;+;+;+;+;+;+;+;+;+;+;+;+;+;+;+;+;+;+;+;+;+;+;+;+;+;+;+;+;+;+;+;+;+;+;+;+;+;+;+;+;+;+;+;+;+;+;+;+;+;+;+;+;+;+;+;+;+;+;+;+;+	4658	12	33	1	1	4.13178	1.5236	24.5932	0.000457188	0.0367574	ENSMUSG00000030077	cell adhesion molecule L1-like(Chl1)
Cidea	CM000226.2;CM000226.2;CM000226.2;CM000226.2;CM000226.2;CM000226.2;CM000226.2;CM000226.2;CM000226.2;CM000226.2	65616285;65616285;65631348;65631350;65632697;65632697;65638920;65638920;65639927;65639927	65616526;65616528;65631492;65631492;65632843;65632843;65639101;65639101;65640323;65640323	+;+;+;+;+;+;+;+;+;+	1115	104.83	141.5	46.5	21	1.7286	4.07027	33.6326	0.00012964	0.0157636	ENSMUSG00000024526	cell death-inducing DNA fragmentation factor, alpha subunit-like effector A(Cidea)
Cntn3	CM000214.2;CM000214.2;CM000214.2;CM000214.2;CM000214.2;CM000214.2;CM000214.2;CM000214.2;CM000214.2;CM000214.2;CM000214.2;CM000214.2;CM000214.2;CM000214.2;CM000214.2;CM000214.2;CM000214.2;CM000214.2;CM000214.2;CM000214.2;CM000214.2;CM000214.2	101042114;101045857;101047542;101063449;101075662;101080258;101082953;101084485;101084740;101085665;101118348;101121403;101141680;101143707;101145433;101149970;101153411;101154470;101213480;101296349;101313921;101340619	101042382;101046025;101047654;101063635;101075777;101080492;101083023;101084634;101084898;101085782;101118523;101121530;101141830;101143836;101145569;101150154;101153513;101154673;101213575;101296524;101314047;101340753	-;-;-;-;-;-;-;-;-;-;-;-;-;-;-;-;-;-;-;-;-;-	3335	30	27	0	0	7.7841	1.79293	48.4846	4.37e-05	0.00798052	ENSMUSG00000030075	contactin 3(Cntn3)
Col1a1	CM000219.2;CM000219.2;CM000219.2;CM000219.2;CM000219.2;CM000219.2;CM000219.2;CM000219.2;CM000219.2;CM000219.2;CM000219.2;CM000219.2;CM000219.2;CM000219.2;CM000219.2;CM000219.2;CM000219.2;CM000219.2;CM000219.2;CM000219.2;CM000219.2;CM000219.2;CM000219.2;CM000219.2;CM000219.2;CM000219.2;CM000219.2;CM000219.2;CM000219.2;CM000219.2;CM000219.2;CM000219.2;CM000219.2;CM000219.2;CM000219.2;CM000219.2;CM0…	101549599;101549716;101551257;101551257;101551574;101551574;101551725;101551725;101551851;101551851;101552738;101552738;101553044;101553044;101553251;101553251;101553465;101553465;101553892;101553892;101554065;101554065;101554449;101554449;101554584;101554584;101554727;101554727;101554894;101554894;101555075;101555075;101555363;101555363;101555551;101555551;101555689;101555689;101555907;101555907…	101549791;101549791;101551451;101551451;101551605;101551605;101551760;101551760;101551952;101551952;101552806;101552806;101553088;101553088;101553304;101553304;101553518;101553518;101553945;101553945;101554118;101554118;101554502;101554502;101554628;101554628;101554780;101554780;101554938;101554973;101555128;101555128;101555461;101555461;101555595;101555595;101555787;101555787;101555960;101555960…	+;+;+;+;+;+;+;+;+;+;+;+;+;+;+;+;+;+;+;+;+;+;+;+;+;+;+;+;+;+;+;+;+;+;+;+;+;+;+;+;+;+;+;+;+;+;+;+;+;+;+;+;+;+;+;+;+;+;+;+;+;+;+;+;+;+;+;+;+;+;+;+;+;+;+;+;+;+;+;+;+;+;+;+;+;+;+;+;+;+;+;+;+;+;+;+;+;+;+;+;+	5928	10521.8	11266.4	4882.08	2797.08	1.37537	10.6029	46.3676	3.24e-05	0.00711818	ENSMUSG00000001506	collagen, type I, alpha 1(Col1a1)
Col1a2	CM000214.2;CM000214.2;CM000214.2;CM000214.2;CM000214.2;CM000214.2;CM000214.2;CM000214.2;CM000214.2;CM000214.2;CM000214.2;CM000214.2;CM000214.2;CM000214.2;CM000214.2;CM000214.2;CM000214.2;CM000214.2;CM000214.2;CM000214.2;CM000214.2;CM000214.2;CM000214.2;CM000214.2;CM000214.2;CM000214.2;CM000214.2;CM000214.2;CM000214.2;CM000214.2;CM000214.2;CM000214.2;CM000214.2;CM000214.2;CM000214.2;CM000214.2;CM0…	1648246;1650864;1651469;1652133;1653212;1654887;1657739;1658014;1658162;1658494;1658925;1659433;1661009;1661326;1661483;1661827;1662365;1662573;1662706;1663131;1663307;1663766;1663931;1664965;1665479;1666114;1666637;1667022;1667396;1668402;1669577;1670828;1671590;1672694;1673479;1673626;1673760;1674418;1675267;1676265;1677104;1677904;1678354;1678499;1678731;1679120;1679696;1679873;1680301;1681149…	1648438;1650874;1651483;1652168;1653322;1654940;1657783;1658067;1658215;1658547;1658978;1659486;1661053;1661379;1661527;1661880;1662463;1662617;1662804;1663184;1663414;1663819;1664029;1665018;1665577;1666167;1666690;1667075;1667449;1668446;1669675;1670935;1671643;1672747;1673532;1673679;1673867;1674471;1675320;1676426;1677211;1678011;1678407;1678606;1678784;1679227;1679749;1679980;1680559;1681333…	+;+;+;+;+;+;+;+;+;+;+;+;+;+;+;+;+;+;+;+;+;+;+;+;+;+;+;+;+;+;+;+;+;+;+;+;+;+;+;+;+;+;+;+;+;+;+;+;+;+;+;+	4589	20239.2	23043.9	10689.2	6027.17	1.24045	11.6261	41.2547	5.42e-05	0.00914984	ENSMUSG00000029661	collagen, type I, alpha 2(Col1a2)
Col3a1	CM000209.2;CM000209.2;CM000209.2;CM000209.2;CM000209.2;CM000209.2;CM000209.2;CM000209.2;CM000209.2;CM000209.2;CM000209.2;CM000209.2;CM000209.2;CM000209.2;CM000209.2;CM000209.2;CM000209.2;CM000209.2;CM000209.2;CM000209.2;CM000209.2;CM000209.2;CM000209.2;CM000209.2;CM000209.2;CM000209.2;CM000209.2;CM000209.2;CM000209.2;CM000209.2;CM000209.2;CM000209.2;CM000209.2;CM000209.2;CM000209.2;CM000209.2;CM0…	42612558;42622424;42622869;42623333;42624650;42626287;42626732;42627498;42628516;42628737;42629360;42629804;42629980;42631030;42631482;42632033;42632444;42632605;42632900;42633062;42633892;42634490;42634934;42635141;42635524;42635688;42636062;42636655;42637587;42638168;42638353;42638886;42639502;42639638;42640291;42640815;42641196;42641573;42641813;42642085;42643070;42644416;42644554;42645126;426…	42612760;42622623;42622919;42623446;42624724;42626340;42626785;42627551;42628569;42628790;42629413;42629848;42630033;42631074;42631535;42632131;42632488;42632703;42632953;42633169;42633945;42634588;42634987;42635239;42635577;42635741;42636115;42636708;42637631;42638266;42638460;42638939;42639555;42639691;42640344;42640922;42641249;42641626;42641974;42642192;42643177;42644469;42644661;42645179;426…	+;+;+;+;+;+;+;+;+;+;+;+;+;+;+;+;+;+;+;+;+;+;+;+;+;+;+;+;+;+;+;+;+;+;+;+;+;+;+;+;+;+;+;+;+;+;+;+;+;+;+	5612	19708.2	24356	9879.92	6347.42	1.27992	11.6327	46.7896	3.11e-05	0.00711818	ENSMUSG00000026043	collagen, type III, alpha 1(Col3a1)
Col4a4	CM000209.2;CM000209.2;CM000209.2;CM000209.2;CM000209.2;CM000209.2;CM000209.2;CM000209.2;CM000209.2;CM000209.2;CM000209.2;CM000209.2;CM000209.2;CM000209.2;CM000209.2;CM000209.2;CM000209.2;CM000209.2;CM000209.2;CM000209.2;CM000209.2;CM000209.2;CM000209.2;CM000209.2;CM000209.2;CM000209.2;CM000209.2;CM000209.2;CM000209.2;CM000209.2;CM000209.2;CM000209.2;CM000209.2;CM000209.2;CM000209.2;CM000209.2;CM0…	79521633;79522534;79524426;79525429;79530687;79535053;79538116;79539620;79539826;79541143;79548343;79548975;79553033;79554196;79555098;79556127;79557626;79558315;79560176;79561099;79562144;79564422;79565805;79566479;79567586;79575600;79577822;79587584;79592506;79593642;79594520;79596184;79597107;79597407;79598219;79600012;79600254;79601571;79603249;79604395;79607685;79608610;79609826;79632492;796…	79522043;79522712;79524561;79525545;79530812;79535231;79538271;79539733;79539954;79541214;79548450;79549074;79553080;79554306;79555279;79556231;79557769;79558485;79560337;79561317;79562251;79564490;79565988;79566585;79567658;79575763;79577911;79587748;79592610;79593711;79594573;79596228;79597166;79597460;79598299;79600053;79600289;79601633;79603284;79604463;79607801;79608654;79609960;79632569;796…	-;-;-;-;-;-;-;-;-;-;-;-;-;-;-;-;-;-;-;-;-;-;-;-;-;-;-;-;-;-;-;-;-;-;-;-;-;-;-;-;-;-;-;-;-;-;-	5427	236.5	300	114	87.5	1.22637	5.30693	26.4797	0.000342542	0.0307531	ENSMUSG00000067158	collagen, type IV, alpha 4(Col4a4)
Col5a3	CM000217.2;CM000217.2;CM000217.2;CM000217.2;CM000217.2;CM000217.2;CM000217.2;CM000217.2;CM000217.2;CM000217.2;CM000217.2;CM000217.2;CM000217.2;CM000217.2;CM000217.2;CM000217.2;CM000217.2;CM000217.2;CM000217.2;CM000217.2;CM000217.2;CM000217.2;CM000217.2;CM000217.2;CM000217.2;CM000217.2;CM000217.2;CM000217.2;CM000217.2;CM000217.2;CM000217.2;CM000217.2;CM000217.2;CM000217.2;CM000217.2;CM000217.2;CM0…	15038765;15039786;15040302;15040823;15041020;15041800;15042609;15042729;15043031;15043276;15043746;15043948;15044181;15044549;15044807;15045028;15045707;15047192;15047380;15047516;15047731;15048616;15050519;15051198;15051336;15051505;15052195;15053379;15053379;15053856;15053856;15054083;15054083;15054283;15054283;15054909;15054909;15055061;15055061;15055800;15055800;15055971;15055971;15056241;150…	15039693;15040025;15040370;15040935;15041218;15041853;15042644;15042782;15043138;15043329;15043799;15044055;15044234;15044602;15044860;15045081;15045814;15047245;15047433;15047569;15047784;15048723;15050572;15051251;15051443;15052302;15052302;15053432;15053432;15053945;15053945;15054190;15054190;15054336;15054336;15054962;15054962;15055114;15055114;15055844;15055844;15056024;15056024;15056285;150…	-;-;-;-;-;-;-;-;-;-;-;-;-;-;-;-;-;-;-;-;-;-;-;-;-;-;-;-;-;-;-;-;-;-;-;-;-;-;-;-;-;-;-;-;-;-;-;-;-;-;-;-;-;-;-;-;-;-;-;-;-;-;-;-;-;-;-;-;-;-;-;-;-;-;-;-;-;-;-;-;-;-;-;-;-;-;-;-;-;-;-;-;-;-;-;-;-;-;-;-;-;-;-;-;-;-;-;-;-	6780	685	729.5	300.5	184.5	1.40274	6.65752	40.0331	6.18e-05	0.00985214	ENSMUSG00000004098	collagen, type V, alpha 3(Col5a3)
Ctsc	CM000215.2;CM000215.2;CM000215.2;CM000215.2;CM000215.2;CM000215.2;CM000215.2;CM000215.2;CM000215.2;CM000215.2;CM000215.2	82627505;82627506;82630864;82630864;82636379;82638135;82646572;82649612;82652353;82658175;82659562	82627745;82627745;82631009;82631009;82636463;82638320;82646738;82649764;82652468;82658306;82660458	+;+;+;+;+;+;+;+;+;+;+	2123	173	266	77	35	1.82698	4.85237	43.5468	4.28e-05	0.0079687	ENSMUSG00000030560	cathepsin C(Ctsc)
Cxcl1	CM000213.2;CM000213.2;CM000213.2;CM000213.2	86035609;86035790;86036029;86036828	86035700;86035913;86036109;86037435	+;+;+;+	905	773	939	254.5	136.5	1.99596	6.78065	80.0251	2.59e-06	0.00126849	ENSMUSG00000029380	chemokine (C-X-C motif) ligand 1(Cxcl1)
Cxcl12	CM000214.2;CM000214.2;CM000214.2;CM000214.2;CM000214.2;CM000214.2;CM000214.2;CM000214.2;CM000214.2;CM000214.2;CM000214.2	115991283;115991283;115991322;115994219;115994219;115994219;115996229;115996229;115996229;115998823;116001320	115991453;115991453;115991453;115994336;115994336;115994336;115996315;115996315;115997803;116004097;116004103	+;+;+;+;+;+;+;+;+;+;+	7145	3599	4720	1807	1116.5	1.34839	9.20362	46.3711	3.24e-05	0.00711818	ENSMUSG00000061353	chemokine (C-X-C motif) ligand 12(Cxcl12)
Cxcl14	CM000221.2;CM000221.2;CM000221.2;CM000221.2	54348348;54352157;54355525;54355809	54349508;54352270;54355630;54356250	-;-;-;-	1823	2546	2676.5	1037.5	501	1.66146	8.47124	52.568	1.84e-05	0.00511915	ENSMUSG00000021508	chemokine (C-X-C motif) ligand 14(Cxcl14)
Cxcl5	CM000213.2;CM000213.2;CM000213.2;CM000213.2	85911044;85911374;85911652;85912132	85911245;85911509;85911735;85913250	+;+;+;+	1541	219	312	41	25	2.83717	4.96611	110.408	5.39e-07	0.000480141	ENSMUSG00000029371	chemokine (C-X-C motif) ligand 5(Cxcl5)
Dlgh2	CM000215.2;CM000215.2;CM000215.2;CM000215.2;CM000215.2;CM000215.2;CM000215.2;CM000215.2;CM000215.2;CM000215.2;CM000215.2;CM000215.2;CM000215.2;CM000215.2;CM000215.2;CM000215.2;CM000215.2;CM000215.2;CM000215.2;CM000215.2;CM000215.2;CM000215.2;CM000215.2;CM000215.2;CM000215.2;CM000215.2;CM000215.2;CM000215.2;CM000215.2;CM000215.2;CM000215.2;CM000215.2;CM000215.2;CM000215.2;CM000215.2;CM000215.2;CM0…	85763170;85987895;86026862;86048261;86048261;86048261;86119169;86119169;86119169;86182130;86182130;86182130;86210498;86210498;86210498;86249969;86249969;86249969;86274864;86274864;86274864;86276905;86276905;86276905;86307341;86307341;86307341;86350820;86350820;86350820;86392319;86392319;86392319;86428532;86428532;86428532;86482894;86532579;86532605;86581727;86581727;86581727;86581727;86581727;865…	85763333;85988355;86027018;86048314;86048314;86048314;86119219;86119219;86119219;86182254;86182254;86182254;86210667;86210667;86210667;86250105;86250105;86250105;86275008;86275008;86275008;86277043;86277043;86277043;86307496;86307496;86307496;86350888;86350888;86350888;86392475;86392475;86392475;86428634;86428634;86428634;86483130;86532698;86532698;86581841;86581841;86581841;86581841;86581841;865…	+;+;+;+;+;+;+;+;+;+;+;+;+;+;+;+;+;+;+;+;+;+;+;+;+;+;+;+;+;+;+;+;+;+;+;+;+;+;+;+;+;+;+;+;+;+;+;+;+;+;+;+;+;+;+;+;+;+;+;+;+;+;+;+;+;+;+;+;+;+;+;+;+;+;+;+;+;+;+;+;+;+;+	5565	8	5	41	47	-2.94945	2.63151	31.8291	0.000162978	0.0177621	NA	NA
Dppa4	CM000224.2;CM000224.2;CM000224.2;CM000224.2;CM000224.2;CM000224.2;CM000224.2	45645775;45649844;45651005;45651294;45652980;45654878;45655666	45645851;45649961;45651171;45651344;45653280;45655073;45656258	+;+;+;+;+;+;+	1503	27.5	45	0	0	8.09214	2.07448	61.6605	1.59e-05	0.00453785	ENSMUSG00000058550	developmental pluripotency associated 4(Dppa4)
Dsg2	CM000226.2;CM000226.2;CM000226.2;CM000226.2;CM000226.2;CM000226.2;CM000226.2;CM000226.2;CM000226.2;CM000226.2;CM000226.2	18057660;18075643;18077094;18081159;18081453;18082631;18084827;18085056;18097884;18100267;18103241	18057931;18075678;18077228;18081320;18081597;18082797;18084964;18085248;18098005;18100596;18106451	+;+;+;+;+;+;+;+;+;+;+	4911	79.5	163	11	11.5	3.19621	3.80948	63.7022	7.61e-06	0.00288628	ENSMUSG00000044393	desmoglein 2(Dsg2)
E430002G05Rik	CM000210.1;CM000210.1;CM000210.1;CM000210.1;CM000210.1;CM000210.1;CM000210.1;CM000210.1;CM000210.1;CM000210.1;CM000210.1;CM000210.1;CM000210.1;CM000210.1;CM000210.1;CM000210.1;CM000210.1;CM000210.1	100792785;100792811;100823444;100823444;100829314;100829314;100849078;100849078;100850778;100850778;100853899;100853899;100873268;100873268;100875112;100878115;100879571;100880895	100792927;100792927;100823620;100823620;100829442;100829442;100849192;100849192;100850995;100850995;100854006;100854006;100874585;100873480;100875178;100878347;100879863;100881944	+;+;+;+;+;+;+;+;+;+;+;+;+;+;+;+;+;+	3851	221.5	304.5	819	418	-1.36757	6.58189	37.8722	7.84e-05	0.0115422	NA	NA
Efhc2	CM000228.2;CM000228.2;CM000228.2;CM000228.2;CM000228.2;CM000228.2;CM000228.2;CM000228.2;CM000228.2;CM000228.2;CM000228.2;CM000228.2;CM000228.2;CM000228.2;CM000228.2	11747756;11763988;11776965;11778411;11816443;11820150;11823077;11831055;11838485;11839336;11841735;11845898;11858582;11896817;11934625	11748076;11764093;11777057;11778608;11816573;11820346;11823219;11831220;11838623;11839449;11841986;11846121;11858732;11897005;11934750	-;-;-;-;-;-;-;-;-;-;-;-;-;-;-	2550	17	31	2	1	3.72172	1.63318	28.415	0.000258684	0.0252054	ENSMUSG00000025038	EF-hand domain (C-terminal) containing 2(Efhc2)
Egln3	CM000220.2;CM000220.2;CM000220.2;CM000220.2;CM000220.2	52491369;52494009;52496258;52497919;52515461	52493033;52494082;52496394;52498038;52516104	-;-;-;-;-	2640	50	67.5	11.5	4	2.76349	2.88276	42.9149	4.56e-05	0.00799142	ENSMUSG00000035105	egl-9 family hypoxia-inducible factor 3(Egln3)
Erbb3	CM000218.2;CM000218.2;CM000218.2;CM000218.2;CM000218.2;CM000218.2;CM000218.2;CM000218.2;CM000218.2;CM000218.2;CM000218.2;CM000218.2;CM000218.2;CM000218.2;CM000218.2;CM000218.2;CM000218.2;CM000218.2;CM000218.2;CM000218.2;CM000218.2;CM000218.2;CM000218.2;CM000218.2;CM000218.2	127959516;127962042;127962924;127963158;127963434;127963633;127964117;127964422;127964747;127965163;127965400;127966327;127968849;127970063;127970382;127970990;127971484;127973776;127973987;127975135;127975384;127976329;127977030;127978158;127981438	127961882;127962342;127962995;127963346;127963531;127963779;127964192;127964577;127964932;127965261;127965519;127966462;127969003;127970220;127970587;127971080;127971557;127973896;127974115;127975276;127975502;127976454;127977216;127978309;127981639	-;-;-;-;-;-;-;-;-;-;-;-;-;-;-;-;-;-;-;-;-;-;-;-;-	5809	104	120	41	30	1.48732	4.00927	26.3056	0.000351562	0.0307531	ENSMUSG00000018166	erb-b2 receptor tyrosine kinase 3(Erbb3)
Eva1	CM000217.2;CM000217.2;CM000217.2;CM000217.2;CM000217.2;CM000217.2	39317400;39318759;39319212;39322223;39324711;39327001	39317853;39318925;39319422;39322370;39324783;39329132	+;+;+;+;+;+	3185	52	72	174	100	-1.29565	4.46404	24.1598	0.000489654	0.0385255	NA	NA
Fcho1	CM000216.2;CM000216.2;CM000216.2;CM000216.2;CM000216.2;CM000216.2;CM000216.2;CM000216.2;CM000216.2;CM000216.2;CM000216.2;CM000216.2;CM000216.2;CM000216.2;CM000216.2;CM000216.2;CM000216.2;CM000216.2;CM000216.2;CM000216.2;CM000216.2;CM000216.2;CM000216.2;CM000216.2;CM000216.2;CM000216.2;CM000216.2;CM000216.2	71222814;71223352;71223756;71224001;71224420;71224765;71225424;71225631;71225819;71226477;71226896;71227326;71227727;71227841;71228381;71228696;71229124;71229303;71229901;71230109;71230967;71231182;71231552;71231846;71232697;71235662;71236229;71240043	71223257;71223516;71223811;71224200;71224552;71224920;71225532;71225718;71225925;71226719;71226990;71227377;71227751;71228027;71228460;71228720;71229216;71229351;71229997;71230207;71231071;71231334;71231693;71231920;71232788;71235714;71236269;71240076	-;-;-;-;-;-;-;-;-;-;-;-;-;-;-;-;-;-;-;-;-;-;-;-;-;-;-;-	3198	22	24	3	1	3.31073	1.62378	24.9372	0.000433232	0.0352162	ENSMUSG00000070000	FCH domain only 1(Fcho1)
Fgf23	CM000214.2;CM000214.2;CM000214.2	125754564;125759720;125761618	125754831;125759823;125762783	+;+;+	1538	68	76	17.5	4	2.6234	3.18406	37.2722	8.4e-05	0.0120839	ENSMUSG00000000182	fibroblast growth factor 23(Fgf23)
Flt1	CM000213.2;CM000213.2;CM000213.2;CM000213.2;CM000213.2;CM000213.2;CM000213.2;CM000213.2;CM000213.2;CM000213.2;CM000213.2;CM000213.2;CM000213.2;CM000213.2;CM000213.2;CM000213.2;CM000213.2;CM000213.2;CM000213.2;CM000213.2;CM000213.2;CM000213.2;CM000213.2;CM000213.2;CM000213.2;CM000213.2;CM000213.2;CM000213.2;CM000213.2;CM000213.2;CM000213.2;CM000213.2;CM000213.2;CM000213.2;CM000213.2;CM000213.2;CM0…	142555589;142555589;142559792;142559792;142562097;142562097;142564217;142564217;142564808;142564808;142569456;142569456;142571660;142571660;142573637;142573637;142575438;142575438;142575886;142575886;142581995;142581995;142583229;142583229;142588018;142588018;142593005;142593005;142596987;142596987;142608413;142608413;142630295;142630295;142633997;142635150;142635150;142642069;142642069;142642069…	142557796;142557796;142559886;142559886;142562181;142562181;142564359;142564359;142564913;142564913;142569555;142569555;142571771;142571771;142573759;142573759;142575535;142575535;142576039;142576039;142582083;142582083;142583342;142583342;142588122;142588122;142593137;142593137;142597093;142597093;142608544;142608544;142630441;142630441;142635458;142635458;142635458;142642177;142642177;142642177…	-;-;-;-;-;-;-;-;-;-;-;-;-;-;-;-;-;-;-;-;-;-;-;-;-;-;-;-;-;-;-;-;-;-;-;-;-;-;-;-;-;-;-;-;-;-;-;-;-;-;-;-;-;-;-;-;-;-;-;-;-;-;-;-;-;-;-;-;-;-;-;-	7466	96	129	19	26	2.09122	3.88167	32.002	0.000159372	0.0176304	ENSMUSG00000029648	FMS-like tyrosine kinase 1(Flt1)
Fn1	CM000209.2;CM000209.2;CM000209.2;CM000209.2;CM000209.2;CM000209.2;CM000209.2;CM000209.2;CM000209.2;CM000209.2;CM000209.2;CM000209.2;CM000209.2;CM000209.2;CM000209.2;CM000209.2;CM000209.2;CM000209.2;CM000209.2;CM000209.2;CM000209.2;CM000209.2;CM000209.2;CM000209.2;CM000209.2;CM000209.2;CM000209.2;CM000209.2;CM000209.2;CM000209.2;CM000209.2;CM000209.2;CM000209.2;CM000209.2;CM000209.2;CM000209.2;CM0…	69141001;69141001;69141001;69141001;69141001;69142314;69142314;69142314;69142314;69142314;69145582;69145582;69145582;69145582;69145582;69146251;69146251;69146251;69146251;69146251;69148555;69148555;69148555;69148555;69151148;69151148;69151148;69151148;69151148;69152765;69152765;69152765;69152765;69152765;69153858;69153858;69153858;69153858;69153858;69154699;69154699;69154699;69154699;69154699;691…	69141767;69141767;69141767;69141767;69141767;69142427;69142427;69142427;69142427;69142427;69145688;69145688;69145688;69145688;69145688;69146376;69146376;69146376;69146376;69146376;69148719;69148719;69148719;69148719;69151286;69151286;69151286;69151286;69151286;69153231;69152871;69153231;69153231;69153231;69153947;69153947;69153947;69153947;69153947;69154878;69154878;69154878;69154878;69154878;691…	-;-;-;-;-;-;-;-;-;-;-;-;-;-;-;-;-;-;-;-;-;-;-;-;-;-;-;-;-;-;-;-;-;-;-;-;-;-;-;-;-;-;-;-;-;-;-;-;-;-;-;-;-;-;-;-;-;-;-;-;-;-;-;-;-;-;-;-;-;-;-;-;-;-;-;-;-;-;-;-;-;-;-;-;-;-;-;-;-;-;-;-;-;-;-;-;-;-;-;-;-;-;-;-;-;-;-;-;-;-;-;-;-;-;-;-;-;-;-;-;-;-;-;-;-;-;-;-;-;-;-;-;-;-;-;-;-;-;-;-;-;-;-;-;-;-;-;-;-;-;-;-;-;-;-;-;-;-;-;-;-;-;-;-;-;-;-;-;-;-;-;-;-;-;-;-;-;-;-;-;-;-;-;-;-;-;-;-;-;-;-;-;-;-;-;-;-;-;-;-…	8319	2440.5	2949	1360.5	756	1.21258	8.62497	35.0246	0.000109354	0.0139906	ENSMUSG00000026193	fibronectin 1(Fn1)
Fstl3	CM000218.2;CM000218.2;CM000218.2;CM000218.2;CM000218.2	77791965;77793258;77794660;77795819;77796127	77792092;77793443;77794875;77796046;77797316	+;+;+;+;+	1948	483	502	249	126	1.27986	6.17405	30.2153	0.000201748	0.0213548	ENSMUSG00000020325	follistatin-like 3(Fstl3)
Galntl2	CM000222.2;CM000222.2;CM000222.2;CM000222.2;CM000222.2;CM000222.2;CM000222.2;CM000222.2;CM000222.2;CM000222.2;CM000222.2;CM000222.2;CM000222.2;CM000222.2;CM000222.2;CM000222.2;CM000222.2;CM000222.2;CM000222.2;CM000222.2;CM000222.2;CM000222.2;CM000222.2;CM000222.2;CM000222.2;CM000222.2;CM000222.2;CM000222.2	25287801;25287943;25288365;25299312;25299312;25302050;25302050;25305258;25305258;25305258;25307005;25307005;25307005;25308783;25308783;25308783;25311260;25311260;25311260;25311707;25311747;25311747;25315189;25315231;25315231;25317113;25317113;25317113	25288987;25288987;25288987;25299478;25299478;25302254;25302254;25305422;25305422;25305422;25307122;25307122;25307122;25308977;25308977;25308977;25311391;25311391;25311378;25311851;25311851;25311851;25315374;25315374;25315374;25319194;25321164;25321163	+;+;+;+;+;+;+;+;+;+;+;+;+;+;+;+;+;+;+;+;+;+;+;+;+;+;+;+	6552	31	46	108	75	-1.42767	3.8798	24.2317	0.00048408	0.0382918	NA	NA
Gdnf	CM000223.2;CM000223.2;CM000223.2;CM000223.2;CM000223.2;CM000223.2	4656739;4656739;4661397;4661397;4680118;4680118	4656922;4656922;4661573;4661495;4683345;4680274	+;+;+;+;+;+	3589	75	116	260	182	-1.39907	5.14406	32.4393	0.000150669	0.0170359	ENSMUSG00000022144	glial cell line derived neurotrophic factor(Gdnf)
Gdpd3	CM000215.2;CM000215.2;CM000215.2;CM000215.2;CM000215.2;CM000215.2;CM000215.2;CM000215.2;CM000215.2;CM000215.2;CM000215.2;CM000215.2;CM000215.2;CM000215.2;CM000215.2;CM000215.2;CM000215.2;CM000215.2;CM000215.2;CM000215.2;CM000215.2;CM000215.2;CM000215.2;CM000215.2;CM000215.2;CM000215.2;CM000215.2;CM000215.2;CM000215.2;CM000215.2;CM000215.2;CM000215.2;CM000215.2;CM000215.2;CM000215.2;CM000215.2;CM0…	123613768;123613768;123613768;123613768;123613769;123614186;123614186;123614257;123614257;123614257;123614257;123614257;123614530;123614530;123614530;123614530;123614530;123614530;123614746;123614746;123614746;123614746;123614746;123614746;123614746;123614922;123614922;123614922;123614922;123614922;123614922;123615118;123615118;123615118;123615118;123615118;123615118;123615475;123615475;123615765…	123613964;123613964;123613964;123613964;123613964;123614299;123614665;123614299;123614299;123614299;123614299;123614299;123614665;123614665;123614665;123614665;123614665;123614665;123614791;123614791;123614791;123614791;123614923;123614791;123614791;123615040;123615040;123615040;123615040;123615040;123615040;123615207;123615207;123615207;123615539;123615207;123615207;123615567;123615643;123615958…	+;+;+;+;+;+;+;+;+;+;+;+;+;+;+;+;+;+;+;+;+;+;+;+;+;+;+;+;+;+;+;+;+;+;+;+;+;+;+;+;+;+;+;+;+;+;+;+	2094	29	33.5	3	1	3.74639	1.9791	37.6175	8.07e-05	0.0117628	ENSMUSG00000030703	glycerophosphodiester phosphodiesterase domain containing 3(Gdpd3)
Gpt2	CM000216.2;CM000216.2;CM000216.2;CM000216.2;CM000216.2;CM000216.2;CM000216.2;CM000216.2;CM000216.2;CM000216.2;CM000216.2;CM000216.2;CM000216.2;CM000216.2;CM000216.2;CM000216.2;CM000216.2;CM000216.2;CM000216.2;CM000216.2;CM000216.2;CM000216.2;CM000216.2;CM000216.2;CM000216.2;CM000216.2;CM000216.2;CM000216.2;CM000216.2;CM000216.2;CM000216.2;CM000216.2;CM000216.2;CM000216.2;CM000216.2	86788417;86788431;86788437;86788737;86788737;86788737;86799054;86799054;86799054;86801368;86801368;86801368;86804967;86804967;86804967;86807901;86807901;86807901;86811956;86811956;86811956;86813796;86813796;86813796;86815276;86815276;86815276;86817158;86817158;86817158;86819075;86819075;86819075;86821355;86821355	86788525;86788521;86788521;86789001;86789001;86789001;86799143;86799143;86799143;86801656;86801476;86801476;86805097;86805097;86805097;86808144;86808144;86808144;86812035;86812035;86812035;86813932;86813932;86813932;86815450;86815450;86815450;86817313;86817313;86817313;86820653;86819187;86819187;86821699;86823364	+;+;+;+;+;+;+;+;+;+;+;+;+;+;+;+;+;+;+;+;+;+;+;+;+;+;+;+;+;+;+;+;+;+;+	5265	265	234	113	61	1.40699	5.18053	26.9399	0.000319987	0.0294248	ENSMUSG00000031700	glutamic pyruvate transaminase (alanine aminotransferase) 2(Gpt2)
Grhl2	CM000223.2;CM000223.2;CM000223.2;CM000223.2;CM000223.2;CM000223.2;CM000223.2;CM000223.2;CM000223.2;CM000223.2;CM000223.2;CM000223.2;CM000223.2;CM000223.2;CM000223.2;CM000223.2;CM000223.2;CM000223.2;CM000223.2;CM000223.2;CM000223.2;CM000223.2;CM000223.2;CM000223.2;CM000223.2;CM000223.2;CM000223.2;CM000223.2;CM000223.2;CM000223.2;CM000223.2;CM000223.2	34856085;34856363;34888713;34888713;34892766;34892766;34897436;34897436;34906223;34906223;34907169;34907169;34910932;34910932;34929277;34929277;34947919;34947919;34955391;34955391;34955895;34955895;34957462;34957462;34964328;34964328;34967444;34967444;34978061;34978061;34980351;34980428	34856456;34856456;34888908;34888908;34892833;34892833;34897829;34897829;34906278;34906278;34907325;34907325;34911043;34911043;34929371;34929371;34948077;34948077;34955478;34955478;34956034;34956034;34957493;34957493;34964422;34964422;34967529;34967529;34978125;34978125;34981788;34980772	+;+;+;+;+;+;+;+;+;+;+;+;+;+;+;+;+;+;+;+;+;+;+;+;+;+;+;+;+;+;+;+	3553	30	34	4	2	3.2187	2.04781	33.4445	0.000132712	0.0160049	ENSMUSG00000022286	grainyhead-like 2 (Drosophila)(Grhl2)
Hal	CM000218.2;CM000218.2;CM000218.2;CM000218.2;CM000218.2;CM000218.2;CM000218.2;CM000218.2;CM000218.2;CM000218.2;CM000218.2;CM000218.2;CM000218.2;CM000218.2;CM000218.2;CM000218.2;CM000218.2;CM000218.2;CM000218.2;CM000218.2;CM000218.2;CM000218.2;CM000218.2;CM000218.2;CM000218.2;CM000218.2	92474543;92475636;92475802;92476906;92477074;92477258;92477968;92478656;92480803;92482777;92483638;92484877;92485074;92486730;92487235;92489340;92489482;92493441;92493441;92500067;92500067;92500290;92500290;92502147;92502147;92502576	92475138;92475696;92475829;92476980;92477146;92477324;92478005;92478781;92480942;92482824;92483785;92484972;92485132;92486810;92487289;92489405;92489647;92493575;92493575;92500175;92500175;92500359;92500359;92502548;92502551;92502651	+;+;+;+;+;+;+;+;+;+;+;+;+;+;+;+;+;+;+;+;+;+;+;+;+;+	2718	38	43	0	0	8.27534	2.23275	70.3286	9.02e-06	0.00316018	ENSMUSG00000020017	histidine ammonia lyase(Hal)
Hddc3	CM000215.2;CM000215.2;CM000215.2;CM000215.2;CM000215.2;CM000215.2;CM000215.2;CM000215.2;CM000215.2;CM000215.2;CM000215.2;CM000215.2	74744585;74744585;74744593;74745005;74745005;74745005;74745145;74745182;74745182;74745730;74745730;74745730	74744715;74744715;74744921;74745060;74745060;74745060;74745422;74745422;74745422;74746786;74746786;74746786	+;+;+;+;+;+;+;+;+;+;+;+	1728	70	59	11	9	2.53024	3.07133	37.2099	8.46e-05	0.0120839	ENSMUSG00000030532	HD domain containing 3(Hddc3)
Hp	CM000216.2;CM000216.2;CM000216.2;CM000216.2;CM000216.2;CM000216.2;CM000216.2;CM000216.2;CM000216.2;CM000216.2;CM000216.2	110800405;110801067;110801245;110801982;110801982;110802407;110802407;110802757;110802757;110804289;110804289	110801326;110801183;110801326;110802056;110802056;110802508;110802508;110802839;110802839;110804341;110804338	-;-;-;-;-;-;-;-;-;-;-	1235	1208.5	1379.5	257.5	98	2.77893	7.25333	103.236	7.51e-07	0.000480141	ENSMUSG00000031722	haptoglobin
Igfbp5	CM000209.2;CM000209.2;CM000209.2;CM000209.2;CM000209.2;CM000209.2;CM000209.2;CM000209.2;CM000209.2	70426222;70426223;70428901;70431334;70431334;70432042;70432042;70442145;70442145	70430699;70426415;70430699;70431453;70431453;70432271;70432271;70443238;70442857	-;-;-;-;-;-;-;-;-	5922	102	165	443.5	252	-1.54297	5.72416	44.408	3.92e-05	0.0079107	ENSMUSG00000026185	insulin-like growth factor binding protein 5(Igfbp5)
Il6	CM000213.2;CM000213.2;CM000213.2;CM000213.2;CM000213.2;CM000213.2;CM000213.2;CM000213.2;CM000213.2	24530247;24530266;24530481;24530481;24531924;24531924;24535105;24535105;24536483	24530315;24530315;24530665;24530665;24532037;24532037;24535254;24537083;24537070	+;+;+;+;+;+;+;+;+	2347	274	540.5	154	108	1.42461	5.81002	30.0562	0.000206135	0.0216464	ENSMUSG00000025746	interleukin 6(Il6)
Lcn2	CM000210.1;CM000210.1;CM000210.1;CM000210.1;CM000210.1;CM000210.1	29090073;29090828;29091115;29091365;29092439;29092991	29090293;29090929;29091234;29091450;29092575;29093181	-;-;-;-;-;-	857	968	1044.5	414.5	182	1.66042	7.09616	45.4811	3.53e-05	0.00742281	ENSMUSG00000026822	lipocalin 2(Lcn2)
Lox	CM000226.2;CM000226.2;CM000226.2;CM000226.2;CM000226.2;CM000226.2;CM000226.2	50828770;50833476;50833925;50837763;50839545;50840923;50841361	50831936;50833591;50834020;50837919;50839682;50841031;50842347	-;-;-;-;-;-;-	4770	1841	3067	880.5	794	1.30822	8.43372	28.2365	0.000265309	0.0256809	ENSMUSG00000024529	lysyl oxidase(Lox)
Loxl1	CM000217.2;CM000217.2;CM000217.2;CM000217.2;CM000217.2;CM000217.2;CM000217.2;CM000217.2;CM000217.2;CM000217.2;CM000217.2;CM000217.2;CM000217.2;CM000217.2;CM000217.2;CM000217.2;CM000217.2;CM000217.2;CM000217.2;CM000217.2;CM000217.2	52521435;52522306;52522306;52524459;52524459;52524459;52526273;52526273;52526273;52527277;52527277;52527277;52528063;52528063;52531321;52531321;52531344;52545442;52545442;52545442;52546787	52522621;52522621;52522621;52524574;52524574;52524574;52526368;52526368;52526368;52527433;52527433;52527421;52528200;52528200;52531429;52531429;52531429;52546945;52545508;52546954;52546945	-;-;-;-;-;-;-;-;-;-;-;-;-;-;-;-;-;-;-;-;-	3316	615	601	349	173	1.11683	6.53069	21.7173	0.000733407	0.0497264	ENSMUSG00000032334	lysyl oxidase-like 1(Loxl1)
Lrp11	CM000218.2;CM000218.2;CM000218.2;CM000218.2;CM000218.2;CM000218.2;CM000218.2;CM000218.2;CM000218.2;CM000218.2;CM000218.2;CM000218.2;CM000218.2;CM000218.2;CM000218.2;CM000218.2;CM000218.2;CM000218.2;CM000218.2;CM000218.2;CM000218.2	4466893;4466900;4467062;4474694;4474694;4474694;4477282;4477297;4477297;4481367;4481367;4481367;4482707;4482707;4482740;4487079;4487079;4487083;4502171;4502171;4502171	4467696;4467696;4467696;4474854;4474854;4474854;4477438;4477438;4477438;4481492;4481492;4481492;4482916;4482916;4482916;4487174;4487246;4487174;4504016;4504015;4504017	+;+;+;+;+;+;+;+;+;+;+;+;+;+;+;+;+;+;+;+;+	3473	233	237	50	34	2.33177	4.89109	71.283	4.49e-06	0.00200117	ENSMUSG00000019796	low density lipoprotein receptor-related protein 11(Lrp11)
Mamdc2	CM000227.1;CM000227.1;CM000227.1;CM000227.1;CM000227.1;CM000227.1;CM000227.1;CM000227.1;CM000227.1;CM000227.1;CM000227.1;CM000227.1;CM000227.1;CM000227.1;CM000227.1;CM000227.1;CM000227.1;CM000227.1;CM000227.1;CM000227.1;CM000227.1;CM000227.1;CM000227.1;CM000227.1;CM000227.1;CM000227.1;CM000227.1;CM000227.1;CM000227.1;CM000227.1;CM000227.1;CM000227.1;CM000227.1;CM000227.1;CM000227.1;CM000227.1;CM0…	21041780;21041917;21041924;21042984;21042984;21042984;21049946;21049946;21049946;21070115;21070115;21070115;21073220;21073220;21073220;21089988;21089988;21089988;21092694;21092694;21092694;21098550;21098550;21098550;21103110;21103110;21113340;21113340;21113340;21116735;21116735;21116735;21118131;21118131;21118131;21187196;21187196;21187196;21187640;21187640;21187771	21042599;21042858;21042858;21043068;21043068;21043068;21050205;21050205;21050205;21070267;21070267;21070267;21073313;21073313;21073313;21090253;21090253;21090253;21092837;21092837;21092837;21098643;21098643;21098643;21103366;21103366;21113477;21113477;21113477;21116819;21116819;21116819;21118402;21118402;21118402;21187309;21187309;21187309;21187967;21188057;21188056	-;-;-;-;-;-;-;-;-;-;-;-;-;-;-;-;-;-;-;-;-;-;-;-;-;-;-;-;-;-;-;-;-;-;-;-;-;-;-;-;-	3459	58	67	173.5	102	-1.28349	4.47909	23.6622	0.00053036	0.0400163	ENSMUSG00000033207	MAM domain containing 2(Mamdc2)
Mapk10	CM000213.2;CM000213.2;CM000213.2;CM000213.2;CM000213.2;CM000213.2;CM000213.2;CM000213.2;CM000213.2;CM000213.2;CM000213.2;CM000213.2;CM000213.2;CM000213.2;CM000213.2;CM000213.2;CM000213.2;CM000213.2;CM000213.2;CM000213.2;CM000213.2;CM000213.2;CM000213.2;CM000213.2;CM000213.2;CM000213.2;CM000213.2;CM000213.2;CM000213.2;CM000213.2;CM000213.2;CM000213.2;CM000213.2;CM000213.2;CM000213.2;CM000213.2;CM0…	97226303;97226303;97226303;97240006;97240006;97240006;97242157;97242157;97242157;97276602;97276602;97276602;97279581;97279581;97279581;97300321;97300321;97300321;97302738;97302738;97302738;97303612;97303612;97303612;97304977;97304977;97304977;97309692;97309692;97309692;97351481;97351481;97351481;97371259;97371286;97371286;97518363;97518363;97518363;97523427;97523427;97523427	97227266;97227261;97227261;97240083;97240083;97240083;97242220;97242220;97242220;97276726;97276726;97276726;97279763;97279763;97279763;97300392;97300392;97300392;97302903;97302903;97302903;97303750;97303750;97303750;97305035;97305035;97305035;97309821;97309821;97309821;97351650;97351650;97351650;97371357;97371357;97371357;97518477;97518477;97518477;97523614;97523797;97523810	-;-;-;-;-;-;-;-;-;-;-;-;-;-;-;-;-;-;-;-;-;-;-;-;-;-;-;-;-;-;-;-;-;-;-;-;-;-;-;-;-;-	2748	41	63.5	5	8	2.77289	2.72631	32.8238	0.000143478	0.016754	ENSMUSG00000046709	mitogen-activated protein kinase 10(Mapk10)
Mcam	CM000217.2;CM000217.2;CM000217.2;CM000217.2;CM000217.2;CM000217.2;CM000217.2;CM000217.2;CM000217.2;CM000217.2;CM000217.2;CM000217.2;CM000217.2;CM000217.2;CM000217.2;CM000217.2;CM000217.2;CM000217.2;CM000217.2;CM000217.2;CM000217.2;CM000217.2;CM000217.2;CM000217.2;CM000217.2;CM000217.2;CM000217.2;CM000217.2;CM000217.2;CM000217.2;CM000217.2	38392218;38392218;38394066;38394066;38394286;38394286;38394587;38394587;38394766;38394766;38396381;38396381;38396704;38396704;38396946;38396946;38397199;38397199;38397406;38397406;38397683;38397683;38397908;38397908;38398144;38398144;38398391;38398391;38398821;38399330;38399330	38392303;38392303;38394196;38394196;38394493;38394493;38394657;38394657;38394853;38394853;38396560;38396560;38396825;38396825;38397108;38397108;38397317;38397317;38397547;38397547;38397804;38397804;38398049;38398049;38398239;38398239;38398538;38398538;38398938;38400266;38400266	+;+;+;+;+;+;+;+;+;+;+;+;+;+;+;+;+;+;+;+;+;+;+;+;+;+;+;+;+;+;+	2873	459.5	550.5	284	143.5	1.11559	6.24696	25.1942	0.000416306	0.0340284	ENSMUSG00000032135	melanoma cell adhesion molecule(Mcam)
Mmp12	CM000217.2;CM000217.2;CM000217.2;CM000217.2;CM000217.2;CM000217.2;CM000217.2;CM000217.2;CM000217.2;CM000217.2	1747681;1748862;1750000;1750289;1753165;1753723;1754999;1755589;1758082;1758504	1747815;1749109;1750148;1750414;1753326;1753846;1755132;1755748;1758185;1758959	+;+;+;+;+;+;+;+;+;+	1798	3622.5	5371.5	1805.5	1243.5	1.37135	9.29856	44.9081	3.74e-05	0.00774088	ENSMUSG00000049723	matrix metallopeptidase 12(Mmp12)
Morc1	CM000224.2;CM000224.2;CM000224.2;CM000224.2;CM000224.2;CM000224.2;CM000224.2;CM000224.2;CM000224.2;CM000224.2;CM000224.2;CM000224.2;CM000224.2;CM000224.2;CM000224.2;CM000224.2;CM000224.2;CM000224.2;CM000224.2;CM000224.2;CM000224.2;CM000224.2;CM000224.2;CM000224.2;CM000224.2;CM000224.2;CM000224.2	45791593;45797630;45802788;45806697;45809686;45810384;45812742;45820990;45840140;45859013;45860360;45862571;45870376;45874765;45918943;45922109;45926152;45942771;45947343;45952964;45973048;45976454;45979261;45983321;45985049;45987787;45991579	45791758;45797683;45802822;45806765;45809776;45810492;45812901;45821095;45840265;45859092;45860430;45862635;45870519;45874919;45919071;45922214;45926290;45942839;45947588;45953065;45973120;45976520;45979410;45983408;45985102;45987981;45991779	+;+;+;+;+;+;+;+;+;+;+;+;+;+;+;+;+;+;+;+;+;+;+;+;+;+;+	3050	72	124	4	3	4.57639	3.44182	106.851	6.34e-07	0.000480141	ENSMUSG00000022652	microrchidia 1(Morc1)
Msr1	CM000216.2;CM000216.2;CM000216.2;CM000216.2;CM000216.2;CM000216.2;CM000216.2;CM000216.2;CM000216.2	39276063;39280728;39284275;39288383;39292678;39296667;39304021;39305460;39315431	39278604;39280781;39284364;39288463;39292864;39297076;39304134;39305565;39315471	-;-;-;-;-;-;-;-;-	3625	95	186	42	23	1.92809	4.18816	36.4223	9.27e-05	0.0128158	ENSMUSG00000025044	macrophage scavenger receptor 1(Msr1)
Mt2	CM000216.2;CM000216.2;CM000216.2;CM000216.2	95504375;95504612;95505055;95505264	95504503;95504803;95505120;95505489	+;+;+;+	613	1997.5	2167	1173	543.5	1.18051	8.27281	26.4718	0.000342944	0.0307531	ENSMUSG00000031762	metallothionein 2(Mt2)
Nes	CM000211.2;CM000211.2;CM000211.2;CM000211.2;CM000211.2;CM000211.2;CM000211.2;CM000211.2;CM000211.2	85008485;85008521;85010384;85010384;85012194;85012194;85012813;85012813;85014215	85009380;85009380;85010508;85010508;85012267;85012267;85017843;85014082;85017841	+;+;+;+;+;+;+;+;+	6126	937.5	1475.5	2595.33	1849	-1.081	8.56325	25.6375	0.000388914	0.0324898	ENSMUSG00000004891	nestin(Nes)
Nnt	CM000221.2;CM000221.2;CM000221.2;CM000221.2;CM000221.2;CM000221.2;CM000221.2;CM000221.2;CM000221.2;CM000221.2;CM000221.2;CM000221.2;CM000221.2;CM000221.2;CM000221.2;CM000221.2;CM000221.2;CM000221.2;CM000221.2;CM000221.2;CM000221.2;CM000221.2;CM000221.2;CM000221.2;CM000221.2;CM000221.2;CM000221.2;CM000221.2;CM000221.2;CM000221.2;CM000221.2;CM000221.2;CM000221.2;CM000221.2;CM000221.2;CM000221.2;CM0…	120766493;120766493;120766493;120766573;120766574;120769417;120769417;120769417;120769417;120769417;120770873;120770873;120770873;120770873;120770873;120785685;120785685;120785685;120785685;120785685;120788529;120788529;120788529;120788529;120788529;120797321;120797321;120797321;120797321;120797321;120799470;120799470;120799470;120799470;120799470;120800907;120800907;120800907;120800907;120800907…	120767451;120767451;120767451;120767451;120767451;120769532;120769532;120769532;120769532;120769532;120770991;120770991;120770991;120770991;120770991;120785766;120785766;120785766;120785766;120785766;120788688;120788688;120788688;120788688;120788688;120797500;120797500;120797500;120797500;120797500;120799630;120799630;120799630;120799630;120799630;120801140;120801140;120801140;120801140;120801140…	-;-;-;-;-;-;-;-;-;-;-;-;-;-;-;-;-;-;-;-;-;-;-;-;-;-;-;-;-;-;-;-;-;-;-;-;-;-;-;-;-;-;-;-;-;-;-;-;-;-;-;-;-;-;-;-;-;-;-;-;-;-;-;-;-;-;-;-;-;-;-;-;-;-;-;-;-;-;-;-;-;-;-;-;-;-;-;-;-;-;-;-;-;-;-;-;-;-	4549	270.67	276.83	115.83	65	1.46881	5.28466	35.308	0.000105699	0.0136417	ENSMUSG00000025453	nicotinamide nucleotide transhydrogenase(Nnt)
Nptx1	CM000219.2;CM000219.2;CM000219.2;CM000219.2;CM000219.2	128287147;128290957;128292367;128294427;128294921	128290469;128291136;128292611;128294634;128295600	-;-;-;-;-	4636	15	22	124	72	-2.55272	3.72471	64.8608	7e-06	0.00278316	ENSMUSG00000025582	neuronal pentraxin 1(Nptx1)
Oas3	CM000213.2;CM000213.2;CM000213.2;CM000213.2;CM000213.2;CM000213.2;CM000213.2;CM000213.2;CM000213.2;CM000213.2;CM000213.2;CM000213.2;CM000213.2;CM000213.2;CM000213.2;CM000213.2	114839361;114840817;114842288;114843071;114844972;114846184;114847384;114847840;114850509;114852263;114855305;114856115;114857275;114859147;114860133;114863717	114840636;114840964;114842526;114843246;114845257;114846357;114847528;114848090;114850684;114852542;114855811;114856268;114857510;114859322;114860415;114863925	-;-;-;-;-;-;-;-;-;-;-;-;-;-;-;-	4716	94	115	33	14	2.01905	3.78871	39.8845	6.28e-05	0.00985214	ENSMUSG00000032661	2'-5' oligoadenylate synthetase 3(Oas3)
Odz3	CM000216.2;CM000216.2;CM000216.2;CM000216.2;CM000216.2;CM000216.2;CM000216.2;CM000216.2;CM000216.2;CM000216.2;CM000216.2;CM000216.2;CM000216.2;CM000216.2;CM000216.2;CM000216.2;CM000216.2;CM000216.2;CM000216.2;CM000216.2;CM000216.2;CM000216.2;CM000216.2;CM000216.2;CM000216.2;CM000216.2;CM000216.2;CM000216.2;CM000216.2	47895491;47901820;47905102;47910057;47924258;47926683;47945859;47947496;47948787;47956855;47957513;47961841;47963229;47968508;47969316;47970477;47980345;47982959;48005326;48010691;48011994;48012352;48012903;48018957;48037069;48065909;48087689;48316500;48344619	47899013;47901950;47906713;47910353;47924493;47926858;47946733;47947650;47949019;47956875;47957762;47961984;47963496;47968769;47969435;47970693;47980491;47982985;48005511;48010891;48012188;48012453;48013113;48019171;48037191;48066147;48087926;48316778;48344899	-;-;-;-;-;-;-;-;-;-;-;-;-;-;-;-;-;-;-;-;-;-;-;-;-;-;-;-;-	10964	109	137	355.5	256	-1.4929	5.58917	43.145	4.46e-05	0.00798052	NA	NA
P2rx2	CM000213.2;CM000213.2;CM000213.2;CM000213.2;CM000213.2;CM000213.2;CM000213.2;CM000213.2;CM000213.2;CM000213.2;CM000213.2;CM000213.2;CM000213.2;CM000213.2;CM000213.2;CM000213.2;CM000213.2;CM000213.2;CM000213.2;CM000213.2;CM000213.2;CM000213.2;CM000213.2;CM000213.2;CM000213.2;CM000213.2;CM000213.2;CM000213.2;CM000213.2;CM000213.2;CM000213.2;CM000213.2;CM000213.2;CM000213.2;CM000213.2	104464481;104464481;104464483;104465174;104465174;104465337;104465337;104465337;104465525;104465525;104465525;104465770;104465770;104465770;104466220;104466220;104466220;104466443;104466443;104466443;104466674;104466674;104466674;104466847;104466847;104466847;104467002;104467002;104467002;104467169;104467169;104467169;104467449;104467449;104467449	104464903;104464966;104465251;104465251;104465251;104465402;104465402;104465402;104465618;104465618;104465618;104465900;104465900;104465900;104466358;104466358;104466358;104466523;104466523;104466523;104466770;104466770;104466770;104466922;104466922;104466922;104467073;104467073;104467073;104467304;104467304;104467304;104467585;104467585;104467624	-;-;-;-;-;-;-;-;-;-;-;-;-;-;-;-;-;-;-;-;-;-;-;-;-;-;-;-;-;-;-;-;-;-;-	1839	40	51.5	9	6	2.42708	2.59678	32.3986	0.000151453	0.0170359	ENSMUSG00000029503	purinergic receptor P2X, ligand-gated ion channel, 2(P2rx2)
Pdk1	CM000210.1;CM000210.1;CM000210.1;CM000210.1;CM000210.1;CM000210.1;CM000210.1;CM000210.1;CM000210.1;CM000210.1;CM000210.1;CM000210.1;CM000210.1;CM000210.1;CM000210.1;CM000210.1;CM000210.1;CM000210.1;CM000210.1;CM000210.1;CM000210.1;CM000210.1;CM000210.1;CM000210.1;CM000210.1;CM000210.1;CM000210.1;CM000210.1;CM000210.1;CM000210.1;CM000210.1;CM000210.1;CM000210.1;CM000210.1;CM000210.1;CM000210.1;CM0…	70545486;70545486;70545487;70545487;70545487;70545487;70545815;70547672;70549628;70549628;70549628;70549628;70554137;70554137;70554137;70554137;70554137;70554137;70554137;70555365;70557534;70557534;70557534;70557534;70557534;70557534;70557534;70557954;70557954;70557954;70557954;70557954;70557954;70557954;70560144;70560144;70560144;70560144;70560144;70560144;70561555;70561555;70561555;70561555;705…	70545830;70545830;70545830;70545830;70545830;70545830;70547813;70547813;70549769;70549769;70549769;70549769;70554208;70554208;70554208;70554208;70554208;70554208;70554208;70555425;70557718;70557718;70557718;70557718;70557718;70557718;70557718;70558295;70558043;70558043;70558043;70558043;70558043;70558043;70560221;70560221;70560221;70560221;70560735;70560221;70561631;70561631;70561631;70561631;705…	+;+;+;+;+;+;+;+;+;+;+;+;+;+;+;+;+;+;+;+;+;+;+;+;+;+;+;+;+;+;+;+;+;+;+;+;+;+;+;+;+;+;+;+;+;+;+;+;+;+;+;+;+;+;+;+;+;+;+;+;+;+;+;+	7488	231	332	123	95.5	1.16697	5.38303	23.9513	0.000506235	0.0393579	ENSMUSG00000006494	pyruvate dehydrogenase kinase, isoenzyme 1(Pdk1)
Pet2	CM000228.2;CM000228.2;CM000228.2;CM000228.2;CM000228.2;CM000228.2;CM000228.2;CM000228.2;CM000228.2;CM000228.2;CM000228.2;CM000228.2;CM000228.2;CM000228.2	54050317;54050317;54053217;54053445;54053758;54053999;54054349;54054589;54054924;54055222;54055498;54055788;54055993;54056299	54053129;54052115;54053356;54053531;54053907;54054086;54054496;54054677;54054995;54055388;54055647;54055899;54056137;54056423	-;-;-;-;-;-;-;-;-;-;-;-;-;-	4286	38	68	7	11	2.31322	2.79832	23.5803	0.00053744	0.0401388	ENSMUSG00000035395	plasmacytoma expressed transcript 2(Pet2)
Plau	CM000222.2;CM000222.2;CM000222.2;CM000222.2;CM000222.2;CM000222.2;CM000222.2;CM000222.2;CM000222.2;CM000222.2;CM000222.2	14217269;14217657;14218218;14218386;14219120;14219703;14219939;14220382;14221105;14221553;14222881	14217342;14217743;14218248;14218493;14219294;14219794;14220161;14220530;14221245;14221701;14223057	+;+;+;+;+;+;+;+;+;+;+	1406	213	259.5	109	63	1.31032	5.10361	29.5959	0.000219477	0.0224664	ENSMUSG00000021822	plasminogen activator, urokinase(Plau)
Plekhb1	CM000215.2;CM000215.2;CM000215.2;CM000215.2;CM000215.2;CM000215.2;CM000215.2;CM000215.2;CM000215.2;CM000215.2;CM000215.2;CM000215.2;CM000215.2;CM000215.2;CM000215.2;CM000215.2;CM000215.2;CM000215.2;CM000215.2;CM000215.2;CM000215.2;CM000215.2;CM000215.2;CM000215.2;CM000215.2;CM000215.2;CM000215.2;CM000215.2;CM000215.2;CM000215.2;CM000215.2;CM000215.2;CM000215.2;CM000215.2;CM000215.2;CM000215.2;CM0…	97983082;97983082;97983085;97983085;97983087;97984757;97984757;97984757;97984757;97984757;97989121;97993233;97993233;97993233;97993233;97993233;97994181;97994181;97994181;97994181;97994181;97994828;97994828;97994828;97994828;97994828;97996314;97996314;97996314;97996314;97996314;97996653;97997872;98001496;98001496;98001735;98001735	97984256;97984256;97984256;97984256;97984256;97984856;97984856;97984856;97984856;97984856;97989225;97993272;97993272;97993272;97993272;97993272;97994283;97994283;97994283;97994283;97994283;97994980;97994980;97994980;97994980;97994980;97996389;97996389;97996522;97996389;97996389;97996682;97997990;98001569;98001569;98001936;98001936	-;-;-;-;-;-;-;-;-;-;-;-;-;-;-;-;-;-;-;-;-;-;-;-;-;-;-;-;-;-;-;-;-;-;-;-;-	2310	414.5	428.5	151	56	1.94375	5.78793	48.1943	2.73e-05	0.00647395	ENSMUSG00000030701	pleckstrin homology domain containing, family B (evectins) member 1(Plekhb1)
Pnoc	CM000222.2;CM000222.2;CM000222.2;CM000222.2;CM000222.2;CM000222.2;CM000222.2;CM000222.2	60152191;60153000;60156235;60156291;60162639;60162639;60176716;60176716	60153381;60153381;60156717;60156717;60162788;60162788;60177051;60176787	-;-;-;-;-;-;-;-	2160	14	15	89	47	-2.35259	3.23608	44.0023	4.09e-05	0.0079687	ENSMUSG00000045731	prepronociceptin(Pnoc)
Podxl	CM000214.2;CM000214.2;CM000214.2;CM000214.2;CM000214.2;CM000214.2;CM000214.2;CM000214.2	28507106;28511916;28512281;28512550;28513813;28514158;28516067;28551245	28510830;28512083;28512342;28512703;28513884;28514366;28516645;28551502	-;-;-;-;-;-;-;-	5227	175	209	77	34	1.67019	4.71734	36.1788	9.53e-05	0.0129886	ENSMUSG00000025608	podocalyxin-like(Podxl)
Ppargc1a	CM000213.2;CM000213.2;CM000213.2;CM000213.2;CM000213.2;CM000213.2;CM000213.2;CM000213.2;CM000213.2;CM000213.2;CM000213.2;CM000213.2;CM000213.2;CM000213.2;CM000213.2;CM000213.2;CM000213.2;CM000213.2	45830809;45839275;45839775;45849167;45849448;45850065;45850904;45866581;45866581;45866764;45871166;45872235;45874599;45874698;45923650;45923650;45928869;45942719	45834849;45839426;45839896;45849287;45849552;45850980;45850980;45866629;45866654;45866809;45871370;45872360;45874793;45874793;45923829;45923829;45929001;45942863	-;-;-;-;-;-;-;-;-;-;-;-;-;-;-;-;-;-	6561	0	0	12	15	-6.91404	0.953029	26.0561	0.00049573	0.0387962	ENSMUSG00000029167	peroxisome proliferative activated receptor, gamma, coactivator 1 alpha(Ppargc1a)
Pramef12	CM000212.2;CM000212.2;CM000212.2;CM000212.2	142995203;142998092;142999197;143011868	142996647;142998676;142999519;143011977	-;-;-;-	2463	49	40	3	0	4.67655	2.41148	43.6305	4.24e-05	0.0079687	ENSMUSG00000028591	PRAME family member 12(Pramef12)
Prg1	CM000218.2;CM000218.2;CM000218.2;CM000218.2;CM000218.2;CM000218.2;CM000218.2	60596477;60596477;60600854;60610695;60610695;60610966;60610966	60597571;60597571;60600998;60610889;60610889;60611677;60611677	-;-;-;-;-;-;-	2147	72	115	21	20	1.97554	3.63178	33.3183	0.000134821	0.016127	NA	NA
Ptk2b	CM000222.2;CM000222.2;CM000222.2;CM000222.2;CM000222.2;CM000222.2;CM000222.2;CM000222.2;CM000222.2;CM000222.2;CM000222.2;CM000222.2;CM000222.2;CM000222.2;CM000222.2;CM000222.2;CM000222.2;CM000222.2;CM000222.2;CM000222.2;CM000222.2;CM000222.2;CM000222.2;CM000222.2;CM000222.2;CM000222.2;CM000222.2;CM000222.2;CM000222.2;CM000222.2;CM000222.2;CM000222.2;CM000222.2;CM000222.2;CM000222.2;CM000222.2;CM0…	60901709;60901709;60901709;60904419;60904419;60904419;60904737;60904737;60904737;60905508;60905508;60905508;60906499;60906499;60906499;60906835;60906835;60906835;60906982;60906982;60906982;60911475;60911475;60913736;60913736;60913736;60915140;60915140;60915140;60917536;60917680;60917680;60917680;60918675;60918675;60918675;60918921;60918921;60918921;60920118;60920118;60920118;60920494;60920494;609…	60902716;60902716;60902716;60904499;60904499;60904499;60904874;60904874;60904874;60905554;60905554;60905554;60906523;60906523;60906523;60906870;60906870;60906870;60907128;60907128;60907128;60911600;60911600;60913801;60913801;60913801;60915248;60915248;60915248;60917580;60917884;60917884;60917884;60918764;60918764;60918764;60919021;60919021;60919021;60920233;60920233;60920233;60920594;60920594;609…	-;-;-;-;-;-;-;-;-;-;-;-;-;-;-;-;-;-;-;-;-;-;-;-;-;-;-;-;-;-;-;-;-;-;-;-;-;-;-;-;-;-;-;-;-;-;-;-;-;-;-;-;-;-;-;-;-;-;-;-;-;-;-;-;-;-;-;-;-;-;-;-;-;-;-;-;-;-;-;-;-;-;-;-;-;-;-;-;-;-;-;-;-	4076	196.5	207.5	509.5	298.5	-1.13436	6.06118	26.0843	0.000363444	0.0309096	ENSMUSG00000059456	PTK2 protein tyrosine kinase 2 beta(Ptk2b)
Ptprv	CM000209.2;CM000209.2;CM000209.2;CM000209.2;CM000209.2;CM000209.2;CM000209.2;CM000209.2;CM000209.2;CM000209.2;CM000209.2;CM000209.2;CM000209.2;CM000209.2;CM000209.2;CM000209.2;CM000209.2;CM000209.2;CM000209.2;CM000209.2;CM000209.2;CM000209.2;CM000209.2;CM000209.2;CM000209.2;CM000209.2;CM000209.2;CM000209.2;CM000209.2;CM000209.2;CM000209.2;CM000209.2;CM000209.2;CM000209.2;CM000209.2;CM000209.2	134735684;134736093;134736460;134736737;134736983;134737259;134737426;134737587;134737824;134738220;134738476;134739152;134739852;134741054;134741244;134741485;134743350;134743485;134745080;134745624;134746250;134746687;134747278;134747723;134749354;134750566;134750975;134751322;134752259;134752721;134753152;134753589;134754049;134755070;134755662;134756127	134735869;134736228;134736623;134736853;134737111;134737335;134737504;134737674;134737891;134738355;134738636;134739274;134739986;134741130;134741334;134741578;134743397;134743611;134745147;134745834;134746390;134746968;134747544;134747986;134749626;134750841;134751220;134751576;134752522;134752990;134753424;134753637;134754115;134755137;134755729;134756286	-;-;-;-;-;-;-;-;-;-;-;-;-;-;-;-;-;-;-;-;-;-;-;-;-;-;-;-;-;-;-;-;-;-;-;-	5538	47	50.5	16	5	2.08887	2.73868	23.3112	0.000561499	0.0406643	ENSMUSG00000097993	protein tyrosine phosphatase, receptor type, V
Ptx3	CM000211.2;CM000211.2;CM000211.2	63363996;63364683;63368625	63364224;63365084;63369837	+;+;+	1844	398	523	200	111	1.41941	6.01922	42.353	4.83e-05	0.0083669	ENSMUSG00000027832	pentraxin related gene(Ptx3)
Rarres2	CM000214.2;CM000214.2;CM000214.2;CM000214.2;CM000214.2;CM000214.2;CM000214.2;CM000214.2;CM000214.2;CM000214.2;CM000214.2;CM000214.2;CM000214.2;CM000214.2;CM000214.2;CM000214.2;CM000214.2;CM000214.2;CM000214.2;CM000214.2;CM000214.2	46080693;46080693;46080699;46080699;46080942;46080942;46080942;46080942;46081245;46081245;46081245;46082784;46082784;46082784;46083082;46083089;46083089;46083595;46083595;46083595;46083741	46080806;46080806;46080806;46080806;46081060;46083291;46081060;46081060;46081340;46081340;46081340;46082888;46082878;46082888;46083291;46083291;46083291;46083647;46083672;46083702;46083793	-;-;-;-;-;-;-;-;-;-;-;-;-;-;-;-;-;-;-;-;-	2625	209	213	74	35	1.83824	4.82686	43.0456	4.5e-05	0.00798052	ENSMUSG00000009281	retinoic acid receptor responder (tazarotene induced) 2(Rarres2)
Rhox5	CM000228.2;CM000228.2;CM000228.2;CM000228.2;CM000228.2;CM000228.2	22454784;22456396;22457087;22457345;22458313;22460598	22454818;22456464;22457168;22457702;22458358;22460861	+;+;+;+;+;+	854	353	463	20	2	5.08669	5.43573	138.354	1.75e-07	0.000351763	ENSMUSG00000095180	reproductive homeobox 5(Rhox5)
Saa3	CM000215.2;CM000215.2;CM000215.2;CM000215.2;CM000215.2;CM000215.2;CM000215.2	39186175;39186175;39186765;39186765;39187837;39189186;39189823	39186440;39186440;39186903;39186903;39187927;39189280;39189877	-;-;-;-;-;-;-	646	7033.03	7442.5	2540.5	1045.5	1.93653	9.87877	61.5367	8.94e-06	0.00316018	ENSMUSG00000040026	serum amyloid A 3(Saa3)
Scube2	CM000215.2;CM000215.2;CM000215.2;CM000215.2;CM000215.2;CM000215.2;CM000215.2;CM000215.2;CM000215.2;CM000215.2;CM000215.2;CM000215.2;CM000215.2;CM000215.2;CM000215.2;CM000215.2;CM000215.2;CM000215.2;CM000215.2;CM000215.2;CM000215.2;CM000215.2;CM000215.2;CM000215.2;CM000215.2;CM000215.2;CM000215.2;CM000215.2	106772801;106774726;106778760;106780195;106782562;106783231;106784738;106798911;106799465;106803183;106804945;106805276;106805815;106807157;106811142;106812228;106817329;106818026;106819165;106821072;106826585;106826585;106831672;106831672;106838255;106838255;106839610;106839610	106773557;106774805;106778912;106780392;106782723;106783398;106784908;106799117;106799620;106803287;106805028;106805392;106805937;106807273;106811264;106812344;106817418;106818142;106821197;106821197;106826719;106826719;106831797;106831797;106838377;106838377;106839830;106839830	-;-;-;-;-;-;-;-;-;-;-;-;-;-;-;-;-;-;-;-;-;-;-;-;-;-;-;-	5683	66	75	15	11.5	2.2375	3.21757	38.8716	7.01e-05	0.0107508	ENSMUSG00000007279	signal peptide, CUB domain, EGF-like 2(Scube2)
Sema4g	CM000227.1;CM000227.1;CM000227.1;CM000227.1;CM000227.1;CM000227.1;CM000227.1;CM000227.1;CM000227.1;CM000227.1;CM000227.1;CM000227.1;CM000227.1;CM000227.1	42762778;42763376;42763762;42767111;42767322;42767562;42767934;42768171;42768606;42768874;42769313;42769520;42769821;42771810	42763280;42763524;42763824;42767209;42767415;42767675;42768097;42768340;42768750;42769096;42769428;42769680;42769882;42774039	+;+;+;+;+;+;+;+;+;+;+;+;+;+	4293	62	64	16	10	2.1216	3.08726	33.008	0.000140178	0.0166326	ENSMUSG00000025207	sema domain, immunoglobulin domain (Ig), transmembrane domain (TM) and short cytoplasmic domain, (semaphorin) 4G(Sema4g)
Sema5b	CM000224.2;CM000224.2;CM000224.2;CM000224.2;CM000224.2;CM000224.2;CM000224.2;CM000224.2;CM000224.2;CM000224.2;CM000224.2;CM000224.2;CM000224.2;CM000224.2;CM000224.2;CM000224.2;CM000224.2;CM000224.2;CM000224.2;CM000224.2;CM000224.2;CM000224.2;CM000224.2;CM000224.2;CM000224.2;CM000224.2;CM000224.2;CM000224.2;CM000224.2;CM000224.2;CM000224.2;CM000224.2;CM000224.2;CM000224.2;CM000224.2;CM000224.2;CM0…	33009886;33009905;33009905;33009905;33091289;33091289;33091289;33091289;33096730;33096730;33096730;33096730;33101532;33101532;33101532;33101532;33114362;33114362;33114362;33114362;33114691;33114691;33114691;33114691;33115171;33115171;33115171;33115171;33116023;33116023;33116023;33116023;33118712;33118712;33118712;33118712;33120117;33120117;33120117;33120117;33120460;33120460;33120460;33120460;331…	33010126;33010126;33010126;33010126;33091492;33091492;33091492;33091492;33096829;33096829;33096829;33096829;33101577;33101577;33101577;33101577;33114424;33114424;33114424;33114424;33114789;33114789;33114789;33114789;33115384;33115384;33115384;33115384;33116308;33116308;33116308;33116308;33118847;33118847;33118847;33118847;33120324;33120324;33120324;33120324;33120667;33120667;33120667;33120667;331…	+;+;+;+;+;+;+;+;+;+;+;+;+;+;+;+;+;+;+;+;+;+;+;+;+;+;+;+;+;+;+;+;+;+;+;+;+;+;+;+;+;+;+;+;+;+;+;+;+;+;+;+;+;+;+;+;+;+;+;+;+;+;+;+;+;+;+;+;+;+;+;+;+;+;+;+;+;+;+;+;+;+;+;+;+;+;+;+;+;+;+;+;+;+	5180	215	249	116.5	56.5	1.30063	5.08346	26.3202	0.000350799	0.0307531	ENSMUSG00000052133	sema domain, seven thrombospondin repeats (type 1 and type 1-like), transmembrane domain (TM) and short cytoplasmic domain, (semaphorin) 5B(Sema5b)
Serpinb2	CM000209.2;CM000209.2;CM000209.2;CM000209.2;CM000209.2;CM000209.2;CM000209.2	107354104;107358283;107360786;107361331;107361704;107362436;107363156	107354271;107358402;107360914;107361448;107361846;107362600;107364216	+;+;+;+;+;+;+	1904	464.5	777	161	143.5	1.79471	6.3367	48.7877	2.58e-05	0.00633276	ENSMUSG00000062345	serine (or cysteine) peptidase inhibitor, clade B, member 2(Serpinb2)
Slc16a3	CM000219.2;CM000219.2;CM000219.2;CM000219.2;CM000219.2;CM000219.2;CM000219.2;CM000219.2;CM000219.2;CM000219.2;CM000219.2;CM000219.2;CM000219.2;CM000219.2;CM000219.2;CM000219.2;CM000219.2	129685655;129686288;129686295;129691344;129691344;129692396;129692396;129692396;129692969;129692969;129692969;129693525;129693525;129693525;129695025;129695025;129695025	129685750;129686321;129686321;129691438;129691438;129692639;129692639;129692639;129693112;129693112;129693112;129694292;129694292;129694292;129695941;129695941;129695941	+;+;+;+;+;+;+;+;+;+;+;+;+;+;+;+;+	2298	269	304	106	43	1.83952	5.25171	45.7179	3.45e-05	0.00735896	ENSMUSG00000025161	solute carrier family 16 (monocarboxylic acid transporters), member 3(Slc16a3)
Slc39a8	CM000211.2;CM000211.2;CM000211.2;CM000211.2;CM000211.2;CM000211.2;CM000211.2;CM000211.2;CM000211.2;CM000211.2;CM000211.2;CM000211.2;CM000211.2;CM000211.2;CM000211.2;CM000211.2;CM000211.2	139245776;139246602;139246754;139273299;139273299;139280272;139280272;139281850;139281850;139282438;139282438;139308575;139308575;139308980;139308980;139311183;139311183	139246031;139247204;139247204;139273461;139273461;139280441;139280441;139281972;139281972;139282608;139282608;139308782;139308782;139309164;139309164;139312769;139312769	+;+;+;+;+;+;+;+;+;+;+;+;+;+;+;+;+	3466	59	110.5	22	15	1.99627	3.47966	32.4247	0.00015095	0.0170359	ENSMUSG00000053897	solute carrier family 39 (metal ion transporter), member 8(Slc39a8)
Slpi	CM000210.1;CM000210.1;CM000210.1;CM000210.1;CM000210.1;CM000210.1;CM000210.1;CM000210.1;CM000210.1;CM000210.1;CM000210.1	167287487;167287488;167288293;167288293;167288868;167288868;167289605;167289605;167292682;167306107;167322299	167287730;167287730;167288442;167288442;167289029;167289029;167289907;167289907;167292829;167306189;167322578	-;-;-;-;-;-;-;-;-;-;-	1370	54	68	3	3	4.12445	2.83736	73.531	3.87e-06	0.00183863	ENSMUSG00000017002	secretory leukocyte peptidase inhibitor(Slpi)
Smoc1	CM000220.2;CM000220.2;CM000220.2;CM000220.2;CM000220.2;CM000220.2;CM000220.2;CM000220.2;CM000220.2;CM000220.2;CM000220.2;CM000220.2;CM000220.2;CM000220.2;CM000220.2;CM000220.2;CM000220.2;CM000220.2;CM000220.2;CM000220.2;CM000220.2;CM000220.2;CM000220.2;CM000220.2;CM000220.2;CM000220.2;CM000220.2;CM000220.2;CM000220.2;CM000220.2;CM000220.2;CM000220.2;CM000220.2;CM000220.2;CM000220.2;CM000220.2;CM0…	79485068;79492396;79492419;79570024;79570024;79570024;79571317;79571317;79571317;79601333;79601333;79601339;79603532;79603532;79603532;79616288;79616321;79616321;79618323;79618323;79618323;79633250;79633250;79633250;79633973;79633973;79633973;79635930;79635930;79635930;79645226;79645226;79645226;79649735;79649735;79649735;79650296;79650296;79650296	79485150;79492747;79492747;79570189;79570189;79570189;79571429;79571429;79571429;79601432;79601432;79601432;79603579;79603579;79603579;79616377;79616377;79616377;79618403;79618403;79618403;79633442;79633442;79633442;79634055;79634055;79634055;79636035;79636035;79636035;79645470;79645470;79645470;79649788;79649788;79649788;79652147;79650457;79652147	+;+;+;+;+;+;+;+;+;+;+;+;+;+;+;+;+;+;+;+;+;+;+;+;+;+;+;+;+;+;+;+;+;+;+;+;+;+;+	3566	181	182	82.83	36.83	1.49498	4.69372	27.0695	0.000313955	0.0292833	ENSMUSG00000021136	SPARC related modular calcium binding 1(Smoc1)
Sncb	CM000221.2;CM000221.2;CM000221.2;CM000221.2;CM000221.2;CM000221.2;CM000221.2;CM000221.2;CM000221.2;CM000221.2;CM000221.2;CM000221.2;CM000221.2;CM000221.2	52824327;52824888;52824972;52824986;52825372;52825372;52828143;52828143;52828426;52828426;52831067;52831067;52831809;52831809	52824946;52824932;52825045;52825045;52825457;52825457;52828265;52828265;52828464;52828464;52831196;52831196;52832055;52832055	-;-;-;-;-;-;-;-;-;-;-;-;-;-	1319	73.5	41	12	4	2.74182	2.89896	26.3617	0.000348627	0.0307531	ENSMUSG00000034891	synuclein, beta(Sncb)
Socs3	CM000219.2;CM000219.2	126709810;126712596	126712039;126713115	-;-	2750	551	530	282	169	1.13177	6.35921	23.8191	0.000517098	0.0398053	ENSMUSG00000053113	suppressor of cytokine signaling 3(Socs3)
Sohlh2	CM000211.2;CM000211.2;CM000211.2;CM000211.2;CM000211.2;CM000211.2;CM000211.2;CM000211.2;CM000211.2;CM000211.2;CM000211.2	51899816;51906908;51908097;51908241;51910026;51912860;51914514;51914785;51922121;51925380;51926674	51899900;51907122;51908158;51908345;51910122;51912970;51914661;51914873;51922242;51925636;51927737	+;+;+;+;+;+;+;+;+;+;+	2355	35	67	4	0	4.43246	2.55809	43.749	4.19e-05	0.0079687	ENSMUSG00000027794	spermatogenesis and oogenesis specific basic helix-loop-helix 2(Sohlh2)
Sorl1	CM000217.2;CM000217.2;CM000217.2;CM000217.2;CM000217.2;CM000217.2;CM000217.2;CM000217.2;CM000217.2;CM000217.2;CM000217.2;CM000217.2;CM000217.2;CM000217.2;CM000217.2;CM000217.2;CM000217.2;CM000217.2;CM000217.2;CM000217.2;CM000217.2;CM000217.2;CM000217.2;CM000217.2;CM000217.2;CM000217.2;CM000217.2;CM000217.2;CM000217.2;CM000217.2;CM000217.2;CM000217.2;CM000217.2;CM000217.2;CM000217.2;CM000217.2;CM0…	36205983;36210903;36215208;36217653;36218732;36220638;36221887;36224174;36225704;36226829;36228735;36230036;36230685;36232816;36233123;36233802;36237663;36241745;36242980;36244067;36245479;36247321;36249788;36256058;36259716;36264107;36266028;36272540;36273330;36275219;36277123;36278729;36282827;36283398;36285738;36288315;36299182;36305632;36305904;36309727;36313000;36314166;36323632;36331769;363…	36209946;36211115;36215400;36217747;36218906;36220802;36222006;36224358;36225803;36226911;36228807;36230140;36230797;36232985;36233249;36233933;36237812;36241900;36243114;36244198;36245610;36247428;36249913;36256177;36259838;36264220;36266201;36272678;36273576;36275311;36277254;36278901;36282912;36283526;36285924;36288493;36299270;36305705;36306021;36309919;36313169;36314267;36323812;36331836;363…	-;-;-;-;-;-;-;-;-;-;-;-;-;-;-;-;-;-;-;-;-;-;-;-;-;-;-;-;-;-;-;-;-;-;-;-;-;-;-;-;-;-;-;-;-;-;-;-	10452	30	53	115	108	-1.65612	4.13999	26.3113	0.000351263	0.0307531	ENSMUSG00000049313	sortilin-related receptor, LDLR class A repeats-containing(Sorl1)
Spaca1	CM000212.2;CM000212.2;CM000212.2;CM000212.2;CM000212.2;CM000212.2;CM000212.2;CM000212.2;CM000212.2;CM000212.2;CM000212.2;CM000212.2;CM000212.2;CM000212.2;CM000212.2	30774261;30777600;30777774;30778356;30778356;30790711;30790711;30792273;30792273;30793394;30793394;30795655;30795655;30801209;30801209	30774534;30777845;30777845;30778476;30778476;30790846;30790846;30792379;30792379;30793495;30793495;30795711;30795711;30801647;30801647	-;-;-;-;-;-;-;-;-;-;-;-;-;-;-	1482	94	95.5	33.5	16	1.80947	3.70753	31.3161	0.000174257	0.0188518	ENSMUSG00000028264	sperm acrosome associated 1(Spaca1)
Spp1	CM000213.2;CM000213.2;CM000213.2;CM000213.2;CM000213.2;CM000213.2;CM000213.2;CM000213.2;CM000213.2;CM000213.2;CM000213.2;CM000213.2;CM000213.2;CM000213.2;CM000213.2;CM000213.2;CM000213.2;CM000213.2;CM000213.2;CM000213.2;CM000213.2;CM000213.2;CM000213.2;CM000213.2;CM000213.2;CM000213.2;CM000213.2;CM000213.2;CM000213.2;CM000213.2;CM000213.2;CM000213.2	98744286;98744286;98744286;98745541;98745541;98745902;98745902;98746085;98746251;98746251;98746251;98746251;98747365;98747365;98747365;98747365;98747365;98747936;98747936;98747936;98747936;98747936;98748975;98748975;98748975;98748975;98748975;98749939;98749939;98749939;98749939;98749939	98744364;98744364;98744416;98745608;98745608;98746152;98746152;98746152;98746286;98746286;98746286;98746286;98747445;98747445;98747445;98747445;98747445;98747977;98747977;98747977;98747977;98747977;98749256;98749256;98749256;98749256;98749256;98750758;98750758;98750758;98750758;98750758	+;+;+;+;+;+;+;+;+;+;+;+;+;+;+;+;+;+;+;+;+;+;+;+;+;+;+;+;+;+;+;+	1711	2831.25	3188.73	1018.7	799.83	1.5416	8.69987	49.5377	2.41e-05	0.00601359	ENSMUSG00000029304	secreted phosphoprotein 1(Spp1)
Stac2	CM000219.2;CM000219.2;CM000219.2;CM000219.2;CM000219.2;CM000219.2;CM000219.2;CM000219.2;CM000219.2;CM000219.2;CM000219.2;CM000219.2;CM000219.2;CM000219.2;CM000219.2;CM000219.2;CM000219.2;CM000219.2;CM000219.2;CM000219.2	104690725;104690727;104693722;104693722;104694201;104694201;104694525;104694525;104695242;104695242;104695407;104695407;104695570;104695570;104696632;104696860;104697583;104697583;104706966;104706966	104692173;104692173;104693859;104693859;104694252;104694252;104694622;104694622;104695303;104695303;104695479;104695479;104695682;104695682;104696722;104696957;104697889;104697889;104707419;104707505	-;-;-;-;-;-;-;-;-;-;-;-;-;-;-;-;-;-;-;-	3021	160	241	61	40	1.80884	4.73263	46.4432	3.22e-05	0.00711818	ENSMUSG00000017400	SH3 and cysteine rich domain 2(Stac2)
Steap4	CM000213.2;CM000213.2;CM000213.2;CM000213.2;CM000213.2	4894146;4909116;4910172;4912085;4913972	4894218;4909573;4910699;4912249;4915887	+;+;+;+;+	3140	356	528	148	103	1.62887	5.89839	52.1472	1.91e-05	0.00521094	ENSMUSG00000012428	STEAP family member 4(Steap4)
Strc	CM000210.1;CM000210.1;CM000210.1;CM000210.1;CM000210.1;CM000210.1;CM000210.1;CM000210.1;CM000210.1;CM000210.1;CM000210.1;CM000210.1;CM000210.1;CM000210.1;CM000210.1;CM000210.1;CM000210.1;CM000210.1;CM000210.1;CM000210.1;CM000210.1;CM000210.1;CM000210.1;CM000210.1;CM000210.1;CM000210.1;CM000210.1;CM000210.1;CM000210.1	119514644;119515186;119515425;119515619;119515934;119516675;119517532;119518532;119519023;119519270;119519859;119521651;119521873;119522661;119523017;119523595;119523847;119524189;119524478;119525257;119525636;119525846;119526172;119526482;119526692;119527619;119529861;119529972;119531794	119514978;119515333;119515522;119515767;119516076;119516830;119517701;119518688;119519113;119519466;119519994;119521763;119521996;119522719;119523136;119523660;119524014;119524227;119524660;119525389;119525751;119526032;119526338;119526592;119526754;119528996;119529885;119530757;119531929	-;-;-;-;-;-;-;-;-;-;-;-;-;-;-;-;-;-;-;-;-;-;-;-;-;-;-;-;-	5754	15	26	0	0	7.2722	1.36872	35.5151	0.000153134	0.0170686	ENSMUSG00000033498	stereocilin(Strc)
Syt9	CM000215.2;CM000215.2;CM000215.2;CM000215.2;CM000215.2;CM000215.2;CM000215.2	104353713;104407904;104419132;104478177;104480246;104482573;104522443	104354071;104408255;104419678;104478297;104480417;104482702;104524571	+;+;+;+;+;+;+	3810	20	31	108	61	-1.87927	3.63332	36.3727	9.32e-05	0.0128158	ENSMUSG00000062542	synaptotagmin IX(Syt9)
Tacstd1	CM000225.2;CM000225.2;CM000225.2;CM000225.2;CM000225.2;CM000225.2;CM000225.2;CM000225.2;CM000225.2	89043678;89046857;89047249;89048395;89049069;89050509;89053096;89056569;89057383	89043864;89046964;89047489;89048460;89049132;89050610;89053299;89056613;89058080	+;+;+;+;+;+;+;+;+	1715	276.75	351	51.5	30.5	2.77885	5.21956	119.608	3.62e-07	0.000447772	NA	NA
Tgm2	CM000210.1;CM000210.1;CM000210.1;CM000210.1;CM000210.1;CM000210.1;CM000210.1;CM000210.1;CM000210.1;CM000210.1;CM000210.1;CM000210.1;CM000210.1;CM000210.1;CM000210.1;CM000210.1;CM000210.1;CM000210.1;CM000210.1;CM000210.1;CM000210.1;CM000210.1;CM000210.1;CM000210.1;CM000210.1;CM000210.1;CM000210.1	161061515;161062094;161062177;161063855;161063855;161065133;161065133;161069128;161069128;161072111;161072111;161073638;161073638;161074323;161074323;161076331;161076331;161077429;161077429;161079251;161079251;161083704;161083704;161087995;161087995;161091397;161091397	161062957;161062149;161062957;161063991;161063991;161065293;161065293;161069397;161069397;161072353;161072353;161073741;161073741;161074458;161074458;161076508;161076508;161077557;161077557;161079369;161079369;161083946;161083946;161088174;161088174;161091463;161091499	-;-;-;-;-;-;-;-;-;-;-;-;-;-;-;-;-;-;-;-;-;-;-;-;-;-;-	3446	1442.5	1557.5	629.5	285	1.61773	7.6809	45.8781	3.4e-05	0.00735216	ENSMUSG00000037820	transglutaminase 2, C polypeptide(Tgm2)
Timp1	CM000228.2;CM000228.2;CM000228.2;CM000228.2;CM000228.2;CM000228.2;CM000228.2;CM000228.2;CM000228.2;CM000228.2;CM000228.2;CM000228.2	16001406;16001429;16002172;16002175;16003918;16003918;16004191;16004191;16004509;16004509;16005612;16005612	16001465;16001465;16002303;16002303;16003997;16003997;16004317;16004317;16004633;16004633;16005873;16005877	+;+;+;+;+;+;+;+;+;+;+;+	790	6711.83	7033.92	3860.5	1716.33	1.21448	9.98706	27.8074	0.000282079	0.0267757	ENSMUSG00000001131	tissue inhibitor of metalloproteinase 1(Timp1)
Tm4sf1	CM000211.2;CM000211.2;CM000211.2;CM000211.2;CM000211.2;CM000211.2;CM000211.2;CM000211.2;CM000211.2;CM000211.2	53989037;53989779;53991953;53991953;53995066;53995066;53995299;53995299;53996744;53996898	53990034;53990034;53992133;53992133;53995211;53995211;53995388;53995388;53996838;53997411	-;-;-;-;-;-;-;-;-;-	2024	578	700.5	311	109	1.52744	6.46604	30.5552	0.000192744	0.0205496	ENSMUSG00000027800	transmembrane 4 superfamily member 1(Tm4sf1)
Tnfrsf21	CM000225.2;CM000225.2;CM000225.2;CM000225.2;CM000225.2;CM000225.2	43437809;43460812;43462914;43488010;43507710;43510118	43438282;43461463;43463408;43488275;43507941;43512240	+;+;+;+;+;+	4242	179.25	214	93	53	1.28457	4.85174	26.0215	0.000366902	0.0310243	ENSMUSG00000023915	tumor necrosis factor receptor superfamily, member 21(Tnfrsf21)
Tnfrsf9	CM000212.2;CM000212.2;CM000212.2;CM000212.2;CM000212.2;CM000212.2;CM000212.2;CM000212.2;CM000212.2;CM000212.2;CM000212.2;CM000212.2;CM000212.2;CM000212.2;CM000212.2;CM000212.2;CM000212.2;CM000212.2;CM000212.2;CM000212.2;CM000212.2;CM000212.2;CM000212.2;CM000212.2	150197361;150202467;150204697;150206969;150206969;150206969;150207880;150207880;150207880;150209459;150209459;150209459;150210184;150210184;150210184;150211439;150211439;150211439;150212574;150212574;150212574;150221925;150221925;150221925	150197433;150202586;150205233;150207093;150207093;150207093;150207984;150207984;150207984;150209596;150209596;150209596;150210253;150210253;150210253;150211563;150211563;150211563;150212708;150212708;150212708;150223246;150223246;150223246	+;+;+;+;+;+;+;+;+;+;+;+;+;+;+;+;+;+;+;+;+;+;+;+	2750	21	33.5	2	0	4.45851	1.75972	32.3868	0.000151683	0.0170359	ENSMUSG00000028965	tumor necrosis factor receptor superfamily, member 9(Tnfrsf9)
Tnnt2	CM000209.2;CM000209.2;CM000209.2;CM000209.2;CM000209.2;CM000209.2;CM000209.2;CM000209.2;CM000209.2;CM000209.2;CM000209.2;CM000209.2;CM000209.2;CM000209.2;CM000209.2;CM000209.2;CM000209.2;CM000209.2;CM000209.2;CM000209.2;CM000209.2;CM000209.2;CM000209.2;CM000209.2;CM000209.2;CM000209.2;CM000209.2;CM000209.2;CM000209.2;CM000209.2;CM000209.2;CM000209.2;CM000209.2;CM000209.2;CM000209.2;CM000209.2;CM0…	135471160;135471208;135471211;135471211;135471219;135471224;135472954;135475668;135475668;135475668;135475668;135475672;135475672;135478596;135480366;135480366;135480366;135480366;135480366;135480366;135480709;135480709;135480709;135480709;135480709;135480709;135481533;135481533;135481533;135481533;135481533;135481533;135482520;135482520;135482520;135482520;135482520;135482520;135482792;135482792…	135471252;135471252;135471252;135471252;135471252;135471252;135472985;135475732;135475723;135475732;135475723;135475732;135475739;135478625;135480455;135480455;135480455;135480455;135480455;135480455;135480744;135480744;135480744;135480744;135480744;135480744;135481566;135481566;135481566;135481566;135481566;135481566;135482583;135482583;135482583;135482583;135482583;135482583;135482908;135482908…	+;+;+;+;+;+;+;+;+;+;+;+;+;+;+;+;+;+;+;+;+;+;+;+;+;+;+;+;+;+;+;+;+;+;+;+;+;+;+;+;+;+;+;+;+;+;+;+;+;+;+;+;+;+;+;+;+;+;+;+;+;+;+;+;+;+;+;+;+;+;+;+;+;+	1237	59	68.5	185	103	-1.31174	4.52658	24.664	0.000452129	0.0365504	ENSMUSG00000026414	troponin T2, cardiac(Tnnt2)
Trap1a	CM000228.2;CM000228.2;CM000228.2	119601972;119605136;119606259	119602696;119605364;119606481	+;+;+	1177	1165	1560	10	11	6.81692	7.13321	436.015	4.65e-10	6.84e-06	ENSMUSG00000051257	tumor rejection antigen P1A(Trap1a)
Trf	CM000217.2;CM000217.2;CM000217.2;CM000217.2;CM000217.2;CM000217.2;CM000217.2;CM000217.2;CM000217.2;CM000217.2;CM000217.2;CM000217.2;CM000217.2;CM000217.2;CM000217.2;CM000217.2;CM000217.2	99759423;99761012;99762329;99765710;99766331;99767884;99769754;99770333;99771424;99772582;99773468;99774117;99775576;99776496;99777373;99778431;99780712	99759624;99761195;99762513;99765774;99766460;99768054;99769786;99770423;99771575;99772759;99773646;99774172;99775708;99776672;99777481;99778603;99781067	-;-;-;-;-;-;-;-;-;-;-;-;-;-;-;-;-	2574	607	613	248.5	141	1.52106	6.4184	43.6447	4.24e-05	0.0079687	ENSMUSG00000032554	transferrin(Trf)
Trp53i11	CM000210.1;CM000210.1;CM000210.1;CM000210.1;CM000210.1;CM000210.1;CM000210.1;CM000210.1;CM000210.1;CM000210.1;CM000210.1;CM000210.1;CM000210.1;CM000210.1;CM000210.1;CM000210.1;CM000210.1;CM000210.1;CM000210.1;CM000210.1;CM000210.1;CM000210.1;CM000210.1;CM000210.1;CM000210.1;CM000210.1;CM000210.1;CM000210.1;CM000210.1;CM000210.1;CM000210.1;CM000210.1	91583295;91583322;91583370;91584886;91592591;91592591;91592591;91592591;91593156;91593303;91593303;91593306;91593957;91593957;91593957;91593957;91594233;91594233;91594233;91594233;91594589;91594589;91594589;91594589;91595051;91595051;91595051;91595480;91595480;91595480;91595480;91596015	91583442;91583442;91583442;91584918;91592672;91592672;91592672;91592672;91593442;91593442;91593442;91593442;91594015;91594015;91594015;91594015;91594281;91594281;91594281;91594281;91595152;91594685;91594685;91594685;91595152;91595152;91595152;91597445;91597422;91597368;91595704;91597445	+;+;+;+;+;+;+;+;+;+;+;+;+;+;+;+;+;+;+;+;+;+;+;+;+;+;+;+;+;+;+;+	3188	805.5	928.5	487.5	289.2	1.01585	7.05891	22.7221	0.000618797	0.0435615	ENSMUSG00000068735	transformation related protein 53 inducible protein 11(Trp53i11)
Zbp1	CM000210.1;CM000210.1;CM000210.1;CM000210.1;CM000210.1;CM000210.1;CM000210.1;CM000210.1;CM000210.1;CM000210.1;CM000210.1;CM000210.1	176174442;176175571;176176869;176178377;176179939;176181268;176183217;176183217;176184312;176184312;176186282;176186282	176175055;176175748;176177090;176178574;176180106;176181441;176183405;176183405;176184548;176184548;176186450;176186452	-;-;-;-;-;-;-;-;-;-;-;-	2151	116	133	36	22	1.94805	4.05415	44.411	3.92e-05	0.0079107	ENSMUSG00000027514	Z-DNA binding protein 1(Zbp1)
mCG_1026763	CH467897.1;CH467897.1;CH467897.1;CH467897.1	4564;8647;10105;10495	6680;8812;10201;10564	-;-;-;-	2450	18.5	40.5	0	1	5.37732	1.82932	35.4285	0.00010419	0.0135659	ENSMUSG00000071745	DNA segment, Chr X, Baylor 18(DXBay18)
mCG_1032866	CM000217.2;CM000217.2;CM000217.2	93839660;93842395;93853364	93839865;93842527;93853463	+;+;+	439	26	49.5	8	5	2.3325	2.33729	23.1479	0.000576722	0.0413917	NA	NA
mCG_1036470	CM000214.2	125407503	125410721	-	3219	30	25	128	87	-2.11271	3.95093	43.7186	4.21e-05	0.0079687	ENSMUSG00000038077	potassium voltage-gated channel, shaker-related, subfamily, member 6(Kcna6)
mCG_1041788	CM000220.2	57383851	57384694	-	844	88	161.82	41.5	26.5	1.68512	4.08079	29.9197	0.00020999	0.0217576	ENSMUSG00000097815	predicted gene, 26809
mCG_1045485	CM000227.1;CM000227.1;CM000227.1;CM000227.1;CM000227.1;CM000227.1;CM000227.1;CM000227.1;CM000227.1;CM000227.1;CM000227.1;CM000227.1;CM000227.1	4779063;4779063;4779063;4779063;4779063;4782835;4791141;4791141;4791141;4791141;4792636;4792636;4792636	4779271;4779280;4779271;4779280;4779271;4782944;4791659;4791246;4791659;4791246;4793649;4793649;4793649	+;+;+;+;+;+;+;+;+;+;+;+;+	1861	60	91	1	0	6.76907	3.05143	109.402	5.64e-07	0.000480141	ENSMUSG00000107495	predicted gene, 44215
mCG_1050936	CM000218.2;CM000218.2;CM000218.2;CM000218.2;CM000218.2	4474608;4481346;4484623;4486033;4487070	4474932;4481525;4484782;4486131;4487184	-;-;-;-;-	879	71	71	21	5	2.34368	3.21043	30.0095	0.000207445	0.0216464	ENSMUSG00000019796	low density lipoprotein receptor-related protein 11(Lrp11)
mCG_1050939	CH466868.1;CH466868.1;CH466868.1;CH466868.1;CH466868.1;CH466868.1;CH466868.1;CH466868.1	36621;36861;37368;39109;39512;39808;39963;40313	36657;37130;37643;39384;39628;39840;40010;40333	+;+;+;+;+;+;+;+	1078	8.5	21	0	0	6.78629	0.981525	23.811	0.000686937	0.0474502	ENSMUSG00000073402	predicted gene 8909(Gm8909)
mCG_112838	CM000228.2;CM000228.2;CM000228.2;CM000228.2;CM000228.2	63350068;63350883;63352769;63353724;63354975	63350197;63350951;63352886;63353786;63355074	+;+;+;+;+	480	44.83	85	6	4	3.4795	2.93596	58.1481	1.16e-05	0.00368739	ENSMUSG00000079845	X-linked lymphocyte-regulated 4A(Xlr4a)
mCG_113069	CM000221.2	109992981	109993775	+	795	353	409.5	84	58	2.26012	5.58001	90.8501	1.4e-06	0.00082501	ENSMUSG00000059751	ribosomal protein S3A3
mCG_113260	CM000228.2;CM000228.2;CM000228.2;CM000228.2	21539203;21541682;21543273;21543847	21539428;21541727;21543684;21543943	-;-;-;-	781	149.5	126.67	0	1	7.6695	3.91474	136.399	1.88e-07	0.000351763	ENSMUSG00000095741	reproductive homeobox 2F(Rhox2f)
mCG_113459	CM000209.2;CM000209.2;CM000209.2;CM000209.2;CM000209.2;CM000209.2	52926578;53214773;53220963;53232645;53234718;53270508	52926945;53217252;53221166;53232720;53234827;53272173	+;+;+;+;+;+	4904	25	51	101	100.5	-1.65009	4.00377	22.3994	0.00065312	0.0455419	ENSMUSG00000038349	phospholipase C-like 1(Plcl1)
mCG_113545	CM000228.2;CM000228.2;CM000228.2;CM000228.2;CM000228.2;CM000228.2;CM000228.2;CM000228.2;CM000228.2;CM000228.2;CM000228.2;CM000228.2;CM000228.2;CM000228.2;CM000228.2;CM000228.2;CM000228.2;CM000228.2;CM000228.2;CM000228.2;CM000228.2;CM000228.2;CM000228.2	39629748;39629752;39629775;39631156;39631204;39631596;39631596;39631596;39631930;39631930;39631930;39640262;39640262;39640262;39641074;39641074;39641074;39645748;39645748;39645748;39646166;39646166;39646166	39629809;39629809;39629809;39631281;39631281;39631659;39631659;39631659;39631964;39631964;39631964;39640379;39640379;39640379;39641173;39641173;39641173;39645846;39645846;39645846;39646542;39646542;39646586	+;+;+;+;+;+;+;+;+;+;+;+;+;+;+;+;+;+;+;+;+;+;+	1025	160	363	8	11.5	4.48795	4.79231	103.443	7.43e-07	0.000480141	ENSMUSG00000031125	RIKEN cDNA 3830403N18 gene(3830403N18Rik)
mCG_113910	CM000215.2;CM000215.2;CM000215.2;CM000215.2;CM000215.2;CM000215.2;CM000215.2;CM000215.2;CM000215.2;CM000215.2	2786292;2801276;2806126;2813309;2813859;2821547;2829469;2835832;2837755;2841520	2786385;2801618;2807698;2813467;2814023;2821714;2829639;2836002;2837925;2842150	+;+;+;+;+;+;+;+;+;+	3646	36	59	2	2	4.30707	2.48265	59.0375	1.08e-05	0.00362397	ENSMUSG00000034690	NLR family, pyrin domain containing 4C(Nlrp4c)
mCG_113948	CM000212.2;CM000212.2;CM000212.2;CM000212.2;CM000212.2	54954701;54961359;54965368;54970179;54970635	54955417;54961529;54965544;54970250;54970653	-;-;-;-;-	1156	65.5	73.5	27.5	13.5	1.62266	3.31324	23.0995	0.000581336	0.0415204	ENSMUSG00000028369	sushi, von Willebrand factor type A, EGF and pentraxin domain containing 1(Svep1)
mCG_113984	CM000221.2	91602087	91602666	+	580	26	23.17	0	1	5.1682	1.63786	31.8437	0.00016267	0.0177621	ENSMUSG00000078240	predicted gene 3550
mCG_114098	CM000221.2;CM000221.2;CM000221.2;CM000221.2;CM000221.2;CM000221.2;CM000221.2;CM000221.2;CM000221.2;CM000221.2;CM000221.2;CM000221.2;CM000221.2;CM000221.2;CM000221.2;CM000221.2;CM000221.2;CM000221.2;CM000221.2;CM000221.2;CM000221.2;CM000221.2;CM000221.2;CM000221.2;CM000221.2;CM000221.2;CM000221.2;CM000221.2	94222179;94222393;94222393;94222405;94223044;94225587;94225587;94225587;94226899;94226899;94226899;94230319;94230319;94230802;94230802;94232749;94232753;94232753;94233349;94233349;94239285;94239285;94239285;94239285;94243518;94243518;94243518;94243518	94223164;94222917;94223164;94223164;94223164;94225815;94225815;94225815;94227081;94227081;94226989;94230466;94230466;94230993;94230993;94232871;94232801;94232871;94233417;94233417;94239417;94239417;94239417;94239417;94244015;94244015;94244015;94244015	-;-;-;-;-;-;-;-;-;-;-;-;-;-;-;-;-;-;-;-;-;-;-;-;-;-;-;-	2561	11	15	0	0	6.63435	0.854504	24.2005	0.000648104	0.0454074	ENSMUSG00000069324	predicted gene 5096
mCG_114263	CM000228.2;CM000228.2;CM000228.2;CM000228.2;CM000228.2;CM000228.2;CM000228.2	61029933;61030439;61031755;61033241;61034017;61035171;61036373	61030343;61030543;61031853;61033340;61034137;61035205;61036442	-;-;-;-;-;-;-	941	32.5	52.5	1	1	5.07327	2.31238	61.5451	8.94e-06	0.00316018	ENSMUSG00000058328	X-linked lymphocyte-regulated 5A(Xlr5a)
mCG_114264	CM000228.2;CM000228.2;CM000228.2;CM000228.2;CM000228.2;CM000228.2;CM000228.2;CM000228.2;CM000228.2;CM000228.2;CM000228.2;CM000228.2;CM000228.2;CM000228.2;CM000228.2;CM000228.2;CM000228.2;CM000228.2	61008167;61008840;61009149;61009149;61011272;61011272;61012731;61012731;61013646;61013646;61015142;61015142;61016055;61016055;61016818;61016833;61018852;61018852	61009055;61009055;61009244;61009244;61011370;61011370;61012830;61012830;61013763;61013763;61015176;61015176;61016124;61016124;61016954;61016954;61018889;61018892	-;-;-;-;-;-;-;-;-;-;-;-;-;-;-;-;-;-	1585	149	216	15	15	3.39682	4.38433	103.469	7.42e-07	0.000480141	ENSMUSG00000058147	X-linked lymphocyte-regulated 3C(Xlr3c)
mCG_114266	CM000228.2;CM000228.2;CM000228.2;CM000228.2	60998380;61002296;61003248;61004992	60999143;61002396;61003365;61005067	-;-;-;-	1059	75.33	94.5	5.2	16	2.7517	3.40432	28.5858	0.000252526	0.0247695	ENSMUSG00000031362	X-linked lymphocyte-regulated 4C(Xlr4c)
mCG_114465	CM000221.2;CM000221.2;CM000221.2;CM000221.2;CM000221.2;CM000221.2;CM000221.2;CM000221.2;CM000221.2;CM000221.2;CM000221.2;CM000221.2;CM000221.2;CM000221.2;CM000221.2;CM000221.2;CM000221.2;CM000221.2;CM000221.2	1246724;1246724;1248792;1248792;1250827;1250827;1251560;1251560;1252362;1252362;1252978;1252978;1254355;1254355;1254860;1254860;1256525;1257807;1257807	1246982;1246982;1248874;1248874;1250992;1250992;1251669;1251669;1252484;1252484;1253055;1253055;1254471;1254471;1255027;1255027;1256669;1257935;1257935	-;-;-;-;-;-;-;-;-;-;-;-;-;-;-;-;-;-;-	1378	22.5	29	4	3	2.67227	1.8199	22.3058	0.000663497	0.0460473	ENSMUSG00000021211	aldo-keto reductase family 1, member C12(Akr1c12)
mCG_114696	CM000215.2;CM000215.2;CM000215.2	6586855;6587906;6590695	6587822;6588065;6591090	-;-;-	1524	33	28	1	0	5.50574	1.90024	43.211	4.43e-05	0.00798052	ENSMUSG00000109860	predicted gene, 17737
mCG_115120	CM000228.2;CM000228.2;CM000228.2;CM000228.2;CM000228.2;CM000228.2;CM000228.2;CM000228.2;CM000228.2;CM000228.2;CM000228.2;CM000228.2;CM000228.2;CM000228.2;CM000228.2;CM000228.2;CM000228.2;CM000228.2;CM000228.2;CM000228.2;CM000228.2;CM000228.2;CM000228.2;CM000228.2;CM000228.2;CM000228.2;CM000228.2;CM000228.2;CM000228.2;CM000228.2;CM000228.2	38103266;38109892;38109892;38109892;38110636;38110636;38110636;38110636;38113234;38113234;38113234;38113234;38114027;38114027;38114027;38114027;38121612;38121612;38121612;38121612;38121917;38121917;38121917;38121917;38122287;38122287;38122287;38123768;38123776;38123776;38123776	38104548;38110316;38110316;38110316;38110734;38110734;38110734;38110734;38113333;38113333;38113333;38113333;38114144;38114144;38114144;38114144;38121646;38121646;38121646;38121646;38121980;38121980;38121980;38121980;38122412;38122364;38122364;38123852;38123864;38123864;38123864	-;-;-;-;-;-;-;-;-;-;-;-;-;-;-;-;-;-;-;-;-;-;-;-;-;-;-;-;-;-;-	2347	219	461.33	21	17.5	3.91622	5.19496	127.534	2.63e-07	0.000407882	ENSMUSG00000054626	X-linked lymphocyte-regulated(Xlr)
mCG_116180	CM000215.2;CM000215.2;CM000215.2;CM000215.2;CM000215.2	3702727;3706721;3710393;3711497;3714277	3702953;3706845;3710536;3711596;3716359	+;+;+;+;+	2679	26	35	0	0	7.8564	1.86317	54.6509	2.65e-05	0.00639532	ENSMUSG00000109176	zinc finger protein 264
mCG_116548	CM000209.2;CM000209.2;CM000209.2;CM000209.2;CM000209.2;CM000209.2;CM000209.2;CM000209.2;CM000209.2;CM000209.2;CM000209.2;CM000209.2	57065103;57066185;57072340;57074270;57078831;57082778;57098581;57122385;57139735;57142105;57142818;57144643	57065359;57066312;57072508;57074488;57078995;57082888;57098660;57122457;57139825;57142255;57142932;57145171	+;+;+;+;+;+;+;+;+;+;+;+	2088	30.5	69	1	2	4.73524	2.51465	51.6781	1.99e-05	0.00521258	ENSMUSG00000047361	predicted gene 973(Gm973)
mCG_117402	CM000220.2;CM000220.2;CM000220.2;CM000220.2;CM000220.2;CM000220.2;CM000220.2;CM000220.2;CM000220.2;CM000220.2;CM000220.2;CM000220.2;CM000220.2;CM000220.2;CM000220.2	102432983;102435296;102436633;102437846;102438636;102462919;102464176;102465388;102466177;102466869;102475349;102475630;102476616;102477829;102478619	102433047;102435914;102436906;102437996;102438723;102463461;102464449;102465538;102466390;102466917;102475618;102475901;102476889;102477979;102479553	+;+;+;+;+;+;+;+;+;+;+;+;+;+;+	4330	860.83	915.33	421.5	200.5	1.41009	6.98192	35.5634	0.000102528	0.0135659	ENSMUSG00000079014	serine (or cysteine) peptidase inhibitor, clade A, member 3I(Serpina3i)
mCG_118890	CM000219.2;CM000219.2;CM000219.2;CM000219.2;CM000219.2;CM000219.2;CM000219.2;CM000219.2;CM000219.2;CM000219.2;CM000219.2	89764702;89765079;89765344;89765593;89766119;89769190;89769190;89774787;89776044;89778182;89778182	89764909;89765160;89765429;89766315;89766315;89769275;89769275;89774965;89777083;89779730;89779729	+;+;+;+;+;+;+;+;+;+;+	3953	19.5	38.5	0	0	7.76115	1.78656	47.0131	4.96e-05	0.00848659	ENSMUSG00000000204	schlafen 4
mCG_118897	CM000219.2;CM000219.2;CM000219.2;CM000219.2;CM000219.2	89813056;89813119;89813963;89815045;89815045	89813161;89813161;89814142;89816095;89815411	+;+;+;+;+	1337	33	86	9	5	2.86625	2.85712	33.7748	0.000127374	0.0156171	ENSMUSG00000087107	expressed sequence AI662270(AI662270)
mCG_119345	CM000228.2;CM000228.2;CM000228.2;CM000228.2	22409567;22411590;22413177;22413751	22409792;22411635;22413588;22413847	-;-;-;-	781	39.5	38.83	1	0	5.85598	2.21102	57.4278	1.23e-05	0.0037734	ENSMUSG00000079627	reproductive homeobox 2H(Rhox2h)
mCG_119347	CM000228.2;CM000228.2;CM000228.2;CM000228.2	22547902;22549083;22549755;22550401	22548102;22549128;22550214;22550573	-;-;-;-	880	33.5	18.5	1.5	2	3.68182	1.78093	23.3631	0.000556764	0.0406643	ENSMUSG00000006200	reproductive homeobox 6(Rhox6)
mCG_119870	CM000228.2;CM000228.2;CM000228.2;CM000228.2;CM000228.2;CM000228.2	61546979;61548474;61549250;61550404;61551605;61552193	61547086;61548573;61549370;61550438;61551674;61552298	-;-;-;-;-;-	540	96	150.75	4.5	5	4.475	3.7697	118.636	3.77e-07	0.000447772	ENSMUSG00000067764	X-linked lymphocyte-regulated 5C(Xlr5c)
mCG_120205	CM000223.2;CM000223.2;CM000223.2;CM000223.2;CM000223.2;CM000223.2;CM000223.2;CM000223.2;CM000223.2;CM000223.2;CM000223.2;CM000223.2;CM000223.2;CM000223.2;CM000223.2;CM000223.2;CM000223.2;CM000223.2;CM000223.2;CM000223.2;CM000223.2;CM000223.2;CM000223.2;CM000223.2;CM000223.2;CM000223.2;CM000223.2;CM000223.2;CM000223.2;CM000223.2;CM000223.2;CM000223.2;CM000223.2;CM000223.2;CM000223.2;CM000223.2;CM0…	70299133;70302540;70304781;70306881;70308535;70362961;70370890;70372112;70373806;70383599;70391506;70392469;70394167;70396788;70398708;70399537;70399846;70401080;70404791;70408496;70408986;70409568;70413010;70414688;70417075;70417753;70424905;70435407;70439288;70439585;70439997;70445080;70446419;70452645;70453123;70454315;70454519;70456244;70476058;70479660;70509036;70511809;70536288	70300183;70302617;70304963;70306947;70308714;70363074;70371006;70372165;70373841;70383676;70391550;70392573;70394220;70396841;70398761;70399590;70399899;70401112;70404832;70408549;70409048;70409612;70413063;70414741;70417128;70417806;70424958;70435460;70439341;70439614;70440041;70445124;70446472;70452689;70453176;70454368;70454572;70456359;70476333;70479766;70509610;70511960;70536664	-;-;-;-;-;-;-;-;-;-;-;-;-;-;-;-;-;-;-;-;-;-;-;-;-;-;-;-;-;-;-;-;-;-;-;-;-;-;-;-;-;-;-	4977	280.5	387	170.5	103.5	1.1216	5.64143	25.9576	0.000370459	0.0311461	ENSMUSG00000079022	collagen, type XXII, alpha 1(Col22a1)
mCG_123561	CH467015.1;CH467015.1;CH467015.1;CH467015.1;CH467015.1;CH467015.1;CH467015.1;CH467015.1;CH467015.1	25818;28496;28813;29753;30211;30592;30887;32315;32606	26331;28625;28876;29889;30269;30743;31060;32504;32798	-;-;-;-;-;-;-;-;-	1613	32	43	0	0	8.15334	2.12595	66.121	1.18e-05	0.00368739	ENSMUSG00000067562	DMRT-like family C1c1(Dmrtc1c1)
mCG_12393	CM000212.2;CM000212.2;CM000212.2;CM000212.2;CM000212.2;CM000212.2;CM000212.2;CM000212.2;CM000212.2;CM000212.2;CM000212.2;CM000212.2;CM000212.2;CM000212.2;CM000212.2;CM000212.2;CM000212.2;CM000212.2;CM000212.2;CM000212.2;CM000212.2;CM000212.2;CM000212.2;CM000212.2;CM000212.2;CM000212.2;CM000212.2;CM000212.2;CM000212.2;CM000212.2;CM000212.2;CM000212.2;CM000212.2;CM000212.2;CM000212.2;CM000212.2;CM0…	54976431;54978693;54980621;54984927;54994908;54996224;54996772;54997067;54999989;55000479;55001613;55002842;55004045;55006173;55008331;55009456;55012115;55012935;55016612;55018473;55019703;55020418;55023489;55025679;55027887;55028678;55030315;55032735;55034017;55035335;55036172;55040956;55045833;55047892;55053764;55060317;55061674;55091709;55095253;55121643	54976591;54978918;54983403;54985599;54995075;54996415;54996856;54997243;55000108;55000652;55001783;55002965;55004169;55006348;55008532;55009613;55012316;55013048;55016725;55018569;55019798;55020579;55023650;55025840;55028120;55028842;55030423;55032856;55034211;55035466;55036279;55041085;55045951;55048086;55053943;55060496;55061832;55091885;55095508;55122396	-;-;-;-;-;-;-;-;-;-;-;-;-;-;-;-;-;-;-;-;-;-;-;-;-;-;-;-;-;-;-;-;-;-;-;-;-;-;-;-	10039	208.5	328	94.5	63	1.58231	5.19332	40.9292	5.61e-05	0.0092765	ENSMUSG00000028369	sushi, von Willebrand factor type A, EGF and pentraxin domain containing 1(Svep1)
mCG_124756	CM000215.2;CM000215.2;CM000215.2;CM000215.2;CM000215.2;CM000215.2;CM000215.2;CM000215.2;CM000215.2;CM000215.2;CM000215.2;CM000215.2;CM000215.2;CM000215.2;CM000215.2;CM000215.2;CM000215.2;CM000215.2;CM000215.2;CM000215.2;CM000215.2;CM000215.2;CM000215.2;CM000215.2;CM000215.2;CM000215.2;CM000215.2	5247603;5247639;5247649;5247840;5247840;5247840;5248057;5248057;5248057;5248491;5248491;5248491;5249904;5249904;5249904;5250315;5250315;5250315;5250851;5250851;5251391;5251391;5251391;5251926;5255004;5255004;5255004	5247685;5247685;5247685;5247875;5247875;5247875;5248341;5248341;5248341;5248790;5248790;5248790;5250188;5250188;5250188;5250623;5250623;5250623;5251147;5251147;5251693;5251693;5251693;5251976;5255139;5255210;5255212	+;+;+;+;+;+;+;+;+;+;+;+;+;+;+;+;+;+;+;+;+;+;+;+;+;+;+	2158	30	33	0	0	7.9155	1.9116	55.9778	2.4e-05	0.00601359	ENSMUSG00000074418	predicted gene 15930
mCG_124990	CM000227.1;CM000227.1;CM000227.1;CM000227.1;CM000227.1;CM000227.1;CM000227.1;CM000227.1;CM000227.1;CM000227.1;CM000227.1;CM000227.1;CM000227.1;CM000227.1;CM000227.1;CM000227.1;CM000227.1;CM000227.1;CM000227.1;CM000227.1;CM000227.1;CM000227.1;CM000227.1;CM000227.1;CM000227.1;CM000227.1;CM000227.1;CM000227.1;CM000227.1;CM000227.1	27386376;27388910;27389263;27389263;27392219;27392219;27393013;27393013;27394314;27394314;27399757;27399757;27400329;27400329;27403564;27403564;27405321;27405321;27408060;27408060;27409108;27409108;27414008;27414008;27416574;27416574;27422685;27422685;27424754;27424754	27389173;27389173;27389426;27389426;27392334;27392277;27393215;27393215;27394466;27394466;27399947;27399947;27400503;27400503;27403784;27403697;27405533;27405533;27408152;27408152;27409254;27409254;27414113;27414113;27416701;27416701;27422986;27422986;27425135;27425073	-;-;-;-;-;-;-;-;-;-;-;-;-;-;-;-;-;-;-;-;-;-;-;-;-;-;-;-;-;-	5392	276	334.5	122	87	1.3733	5.45278	35.4543	0.00010387	0.0135659	ENSMUSG00000046324	endoplasmic reticulum metallopeptidase 1(Ermp1)
mCG_125586	CM000228.2;CM000228.2;CM000228.2;CM000228.2	22108849;22110867;22112465;22113040	22109074;22110912;22112876;22113136	-;-;-;-	781	100.5	120.33	2	1	5.94141	3.59482	156.081	9.52e-08	0.000350242	ENSMUSG00000079629	reproductive homeobox 2G(Rhox2g)
mCG_126938	CM000215.2;CM000215.2;CM000215.2;CM000215.2;CM000215.2;CM000215.2;CM000215.2;CM000215.2;CM000215.2;CM000215.2;CM000215.2;CM000215.2;CM000215.2;CM000215.2;CM000215.2;CM000215.2;CM000215.2;CM000215.2;CM000215.2;CM000215.2;CM000215.2;CM000215.2;CM000215.2;CM000215.2;CM000215.2;CM000215.2;CM000215.2;CM000215.2;CM000215.2;CM000215.2;CM000215.2;CM000215.2;CM000215.2;CM000215.2;CM000215.2;CM000215.2;CM0…	141352387;141352387;141352502;141352502;141352502;141352502;141352502;141356540;141356540;141356540;141356540;141356540;141356540;141356540;141359281;141359281;141359281;141359281;141359281;141359281;141359281;141359392;141361020;141361020;141361020;141361020;141361020;141361020;141361020;141367398;141367399;141367399;141367399;141367399;141367399;141367399;141367399;141371909;141371909;141371909…	141354104;141354104;141354104;141354104;141354104;141354104;141354104;141356645;141356645;141356645;141356645;141356645;141356645;141356645;141359465;141359465;141359465;141359465;141359465;141359465;141359465;141359461;141361072;141361072;141361072;141361072;141361072;141361072;141361072;141367551;141367551;141367551;141367551;141367551;141367551;141367551;141367551;141372054;141372054;141372054…	-;-;-;-;-;-;-;-;-;-;-;-;-;-;-;-;-;-;-;-;-;-;-;-;-;-;-;-;-;-;-;-;-;-;-;-;-;-;-;-;-;-;-;-;-;-;-;-;-;-;-;-;-;-;-;-;-;-;-;-;-;-;-;-;-;-;-;-;-;-;-;-;-;-;-;-;-;-;-;-;-;-;-;-;-;-;-;-;-;-;-;-;-;-;-;-;-;-;-;-;-;-;-;-;-;-;-;-;-;-;-;-;-;-;-;-;-;-;-;-;-;-;-;-;-;-;-;-;-;-;-;-;-;-;-;-;-;-;-;-;-;-;-;-;-;-;-;-;-;-;-;-;-;-;-;-;-;-;-;-;-;-;-;-;-;-;-;-;-;-;-;-;-;-;-;-;-;-;-;-;-;-;-;-;-;-;-;-;-;-;-;-;-;-;-;-;-;-;-;-…	4962	72	105	24	21	1.77443	3.60121	29.3544	0.000226889	0.0228645	ENSMUSG00000031075	anoctamin 1, calcium activated chloride channel(Ano1)
mCG_12757	CM000212.2	29705261	29705758	+	498	28	36	2	0	4.70112	1.96279	39.8596	6.29e-05	0.00985214	ENSMUSG00000060019	predicted pseudogene 10073
mCG_12955	CM000212.2;CM000212.2;CM000212.2;CM000212.2;CM000212.2;CM000212.2;CM000212.2;CM000212.2;CM000212.2;CM000212.2;CM000212.2;CM000212.2;CM000212.2;CM000212.2;CM000212.2;CM000212.2;CM000212.2	129647871;129647871;129649591;129649591;129649621;129650155;129650155;129650155;129652500;129652500;129652500;129652614;129652677;129653028;129653028;129653028;129653261	129647916;129647916;129649663;129649663;129649663;129650327;129650327;129650327;129652691;129652556;129652691;129652631;129652691;129653528;129653102;129653533;129653527	+;+;+;+;+;+;+;+;+;+;+;+;+;+;+;+;+	990	400	508.5	226.5	116	1.27449	6.04242	32.9412	0.000141365	0.0166392	ENSMUSG00000028832	stathmin 1(Stmn1)
mCG_129928	CM000217.2;CM000217.2;CM000217.2;CM000217.2;CM000217.2;CM000217.2;CM000217.2;CM000217.2;CM000217.2;CM000217.2;CM000217.2;CM000217.2;CM000217.2;CM000217.2;CM000217.2;CM000217.2;CM000217.2;CM000217.2;CM000217.2;CM000217.2;CM000217.2;CM000217.2;CM000217.2;CM000217.2;CM000217.2;CM000217.2;CM000217.2;CM000217.2;CM000217.2;CM000217.2	72504492;72504492;72504493;72504514;72505560;72505560;72505560;72505560;72507234;72507234;72507234;72507234;72511033;72511033;72511033;72511033;72512119;72512119;72512119;72512119;72515313;72515313;72515313;72515313;72515971;72515971;72520965;72520965;72520973;72529313	72504722;72504722;72504722;72504722;72505691;72505691;72505691;72505691;72507375;72507375;72507375;72507375;72511165;72511165;72511165;72511165;72512170;72512170;72512170;72512170;72515421;72515421;72515427;72515421;72516081;72516081;72521021;72521008;72521007;72529360	-;-;-;-;-;-;-;-;-;-;-;-;-;-;-;-;-;-;-;-;-;-;-;-;-;-;-;-;-;-	1021	276	295.08	1088.33	458.33	-1.5212	6.83314	35.8405	9.92e-05	0.0133526	ENSMUSG00000074179	predicted gene 10639(Gm10639)
mCG_130897	CM000224.2;CM000224.2;CM000224.2;CM000224.2;CM000224.2;CM000224.2;CM000224.2;CM000224.2;CM000224.2;CM000224.2;CM000224.2;CM000224.2	53158668;53159663;53165099;53165099;53175770;53175770;53181227;53181227;53205893;53205893;53210323;53210683	53160213;53160213;53165305;53165305;53175843;53175843;53181981;53181981;53206122;53206122;53210674;53210771	-;-;-;-;-;-;-;-;-;-;-;-	3253	59	90.5	22	18	1.7032	3.37999	25.2332	0.000413801	0.0340126	ENSMUSG00000075033	neurexophilin and PC-esterase domain family, member 3(Nxpe3)
mCG_131899	CM000219.2;CM000219.2;CM000219.2	129884033;129884405;129884606	129884099;129884478;129886195	+;+;+	1731	165	183	20	6	3.61607	4.31367	99.5841	8.96e-07	0.0005491	ENSMUSG00000039329	testis expressed gene 19.1(Tex19.1)
mCG_132226	CM000214.2;CM000214.2;CM000214.2;CM000214.2;CM000214.2;CM000214.2;CM000214.2;CM000214.2;CM000214.2;CM000214.2;CM000214.2;CM000214.2;CM000214.2;CM000214.2;CM000214.2;CM000214.2;CM000214.2;CM000214.2;CM000214.2;CM000214.2;CM000214.2;CM000214.2;CM000214.2;CM000214.2;CM000214.2;CM000214.2;CM000214.2;CM000214.2;CM000214.2;CM000214.2;CM000214.2;CM000214.2;CM000214.2;CM000214.2;CM000214.2;CM000214.2;CM0…	120474284;120476858;120476862;120476862;120477821;120477821;120477821;120478121;120478121;120478121;120479559;120480501;120480512;120480512;120483089;120483089;120483390;120483427;120483427;120483681;120483681;120483681;120485329;120485329;120485329;120486479;120486479;120486479;120487135;120487135;120487135;120488300;120488300;120488300;120489218;120491651;120491651;120491651;120494548;120494548…	120474414;120477041;120477041;120477053;120477968;120477968;120477968;120478179;120478173;120478179;120479762;120480585;120480585;120480585;120483174;120483174;120483537;120483537;120483537;120483790;120483790;120483790;120485490;120485490;120485490;120486706;120486706;120486706;120487198;120487198;120487198;120488442;120488442;120488442;120489367;120491800;120491800;120491800;120494715;120494715…	+;+;+;+;+;+;+;+;+;+;+;+;+;+;+;+;+;+;+;+;+;+;+;+;+;+;+;+;+;+;+;+;+;+;+;+;+;+;+;+;+;+;+;+;+;+;+;+;+;+;+;+;+;+;+;+;+;+;+;+;+;+;+;+;+;+;+;+;+;+;+;+;+;+;+;+;+;+;+;+;+;+;+;+;+;+;+;+;+;+;+;+;+;+;+;+	4727	60	88.5	6	5	3.54759	3.12761	72.6931	4.09e-06	0.00188076	ENSMUSG00000030111	alpha-2-macroglobulin(A2m)
mCG_132528	CM000214.2;CM000214.2;CM000214.2;CM000214.2;CM000214.2;CM000214.2;CM000214.2	127636743;127649206;127686829;127687621;127688641;127689298;127690380	127636845;127649312;127686911;127687746;127688819;127689404;127691906	+;+;+;+;+;+;+	2232	11	35	0	0	7.40544	1.49025	30.3252	0.000281595	0.0267757	ENSMUSG00000000248	C-type lectin domain family 2, member g(Clec2g)
mCG_140124	CM000219.2	59702263	59702917	-	655	60.17	70.83	4	5	3.65471	2.96537	63.6365	7.65e-06	0.00288628	ENSMUSG00000047844	brain expressed X-linked 4(Bex4)
mCG_140938	CM000228.2;CM000228.2;CM000228.2;CM000228.2;CM000228.2;CM000228.2;CM000228.2	87365355;87370658;87371140;87371431;87372390;87372671;87375538	87369876;87370812;87371286;87371641;87372521;87372761;87385040	-;-;-;-;-;-;-	14761	132.5	321.83	7	4	5.1313	4.5654	126.212	2.77e-07	0.000407882	ENSMUSG00000086503	inactive X specific transcripts(Xist)
mCG_141253	CM000212.2;CM000212.2	41545137;41545387	41545291;41546294	-;-	1063	68	114.5	12	12	2.70931	3.48226	51.5575	2.01e-05	0.00521258	ENSMUSG00000014030	paired box 5(Pax5)
mCG_14257	CM000225.2;CM000225.2;CM000225.2;CM000225.2;CM000225.2;CM000225.2;CM000225.2;CM000225.2	29861328;29903910;29924249;29927749;29929891;29939341;29949833;29951017	29863369;29904013;29924366;29927881;29930040;29939444;29949983;29951066	-;-;-;-;-;-;-;-	2852	89	120	2	4	4.88414	3.53779	106.406	6.47e-07	0.000480141	ENSMUSG00000002076	heat shock transcription factor 2 binding protein(Hsf2bp)
mCG_142695	CM000209.2;CM000209.2;CM000209.2;CM000209.2	57146857;57147795;57148642;57150733	57147064;57147967;57148861;57151061	+;+;+;+	930	46.5	95.5	0	0	9.04293	2.94428	96.3705	2.25e-06	0.00118187	ENSMUSG00000047361	predicted gene 973(Gm973)
mCG_144520	CM000226.2;CM000226.2;CM000226.2;CM000226.2;CM000226.2;CM000226.2;CM000226.2	11934135;11949094;11954420;11958895;11979470;11979810;11983534	11934317;11949220;11954544;11959017;11979589;11979872;11984486	+;+;+;+;+;+;+	1694	51.5	68	8	12	2.35601	2.97001	28.6871	0.000248958	0.0245834	ENSMUSG00000036743	proteasome (prosome, macropain) subunit, alpha type, 8(Psma8)
mCG_144564	CM000213.2;CM000213.2;CM000213.2;CM000213.2;CM000213.2;CM000213.2;CM000213.2;CM000213.2;CM000213.2;CM000213.2;CM000213.2;CM000213.2;CM000213.2;CM000213.2;CM000213.2;CM000213.2	143264319;143264351;143276668;143276668;143287934;143287934;143294593;143294593;143297363;143300509;143302517;143302517;143305665;143305665;143312341;143312341	143264526;143264526;143276734;143276734;143288148;143288148;143294698;143294698;143297436;143300607;143302636;143302636;143305762;143305762;143312769;143313108	+;+;+;+;+;+;+;+;+;+;+;+;+;+;+;+	1755	38	62	8	6	2.63244	2.67679	36.57	9.11e-05	0.0128158	ENSMUSG00000029651	microtubule associated tumor suppressor candidate 2(Mtus2)
mCG_145491	CM000212.2;CM000212.2;CM000212.2;CM000212.2;CM000212.2;CM000212.2;CM000212.2	84718815;84718846;84721987;84736944;84736944;84758861;84759686	84719486;84719486;84722088;84737194;84737194;84759016;84759832	-;-;-;-;-;-;-	1328	54	95.08	11	5	3.03226	3.16249	55.4064	1.45e-05	0.00426976	ENSMUSG00000087659	predicted gene 12606
mCG_145736	CM000227.1;CM000227.1;CM000227.1;CM000227.1;CM000227.1;CM000227.1;CM000227.1;CM000227.1;CM000227.1;CM000227.1;CM000227.1;CM000227.1;CM000227.1;CM000227.1;CM000227.1	53035852;53038082;53038099;53044981;53044981;53046050;53046050;53047227;53047227;53048345;53048345;53054236;53054236;53058918;53058918	53035933;53038720;53038720;53045067;53045067;53046689;53046689;53047272;53047272;53048476;53048476;53054357;53054357;53061918;53061918	+;+;+;+;+;+;+;+;+;+;+;+;+;+;+	4749	56	74	19	11	1.94986	3.14513	31.022	0.000181143	0.0194537	ENSMUSG00000043639	RNA binding motif protein 20(Rbm20)
mCG_146105	CM000226.2;CM000226.2;CM000226.2	50841304;50876918;50890354	50841390;50877136;50890597	+;+;+	550	103.5	123.5	42	30	1.48613	4.02556	26.826	0.000325398	0.0295963	ENSMUSG00000024529	lysyl oxidase(Lox)
mCG_146132	CM000211.2;CM000211.2;CM000211.2	141688484;141781957;141782341	141689746;141782168;141782433	-;-;-	1568	131.5	164	445.5	184.5	-1.19024	5.63675	21.8238	0.000720129	0.0490521	ENSMUSG00000089635	predicted gene 16559
mCG_147592	CM000215.2	106770942	106772055	-	1114	27	30	3	4	2.8084	1.94241	23.5131	0.000543331	0.0403738	ENSMUSG00000110120	predicted gene 45251
mCG_148065	CM000212.2;CM000212.2;CM000212.2;CM000212.2	94153950;94156192;94157026;94158978	94154065;94156269;94158707;94159350	+;+;+;+	2249	31	48	1	0	5.83847	2.20236	58.3958	1.14e-05	0.00368739	ENSMUSG00000085843	KN motif and ankyrin repeat domains 4, opposite strand(Kank4os)
mCG_15254	CM000218.2;CM000218.2;CM000218.2;CM000218.2;CM000218.2;CM000218.2;CM000218.2;CM000218.2;CM000218.2;CM000218.2;CM000218.2;CM000218.2;CM000218.2;CM000218.2;CM000218.2;CM000218.2;CM000218.2;CM000218.2;CM000218.2;CM000218.2;CM000218.2;CM000218.2;CM000218.2;CM000218.2;CM000218.2;CM000218.2;CM000218.2;CM000218.2;CM000218.2;CM000218.2;CM000218.2;CM000218.2;CM000218.2;CM000218.2;CM000218.2;CM000218.2;CM0…	106459813;106460242;106465934;106466641;106468126;106468443;106477067;106481365;106485085;106485825;106499967;106502645;106509771;106512697;106513653;106517011;106519156;106523416;106527746;106544932;106572098;106575672;106579760;106580296;106580815;106583412;106589441;106590275;106599187;106603149;106603991;106621737;106622233;106622906;106623188;106625030;106636240;106642173;106645321;106647214…	106459850;106460365;106466069;106466789;106468251;106468577;106477143;106481455;106485166;106485851;106500095;106502744;106509844;106512919;106513811;106517077;106519400;106523602;106527867;106545255;106572367;106575813;106579911;106580571;106581108;106583580;106589586;106590435;106599307;106603250;106604173;106622018;106622340;106623085;106623352;106625207;106636412;106642319;106645449;106647463…	-;-;-;-;-;-;-;-;-;-;-;-;-;-;-;-;-;-;-;-;-;-;-;-;-;-;-;-;-;-;-;-;-;-;-;-;-;-;-;-;-;-;-;-;-	7062	17	19	0	1	4.70534	1.26388	23.7381	0.000523898	0.0398053	ENSMUSG00000035916	protein tyrosine phosphatase, receptor type, Q(Ptprq)
mCG_1588	CM000225.2;CM000225.2;CM000225.2;CM000225.2;CM000225.2;CM000225.2;CM000225.2;CM000225.2;CM000225.2;CM000225.2;CM000225.2;CM000225.2;CM000225.2;CM000225.2;CM000225.2;CM000225.2;CM000225.2;CM000225.2;CM000225.2;CM000225.2;CM000225.2;CM000225.2;CM000225.2;CM000225.2;CM000225.2;CM000225.2;CM000225.2;CM000225.2;CM000225.2;CM000225.2;CM000225.2;CM000225.2;CM000225.2;CM000225.2;CM000225.2;CM000225.2;CM0…	23736759;23736783;23736786;23736802;23737024;23737106;23737106;23737106;23737272;23737272;23737272;23737276;23737388;23737388;23737388;23738142;23738142;23738297;23738297;23738297;23738297;23738661;23738661;23738661;23738661;23738918;23738918;23738918;23738918;23739517;23739517;23739517;23739517;23741103;23741103;23741109;23741109;23741206;23741206;23741206;23741206;23741356;23741356;23741356;237…	23736851;23736851;23736851;23736851;23737202;23737202;23737202;23737202;23737322;23738193;23737322;23737322;23738193;23737494;23737494;23738193;23738193;23738355;23738355;23738355;23738355;23738737;23738737;23738737;23738737;23738999;23738999;23738999;23738999;23739585;23739585;23739585;23739585;23741132;23741132;23741132;23741132;23741267;23741267;23741267;23741267;23741469;23741469;23741469;237…	+;+;+;+;+;+;+;+;+;+;+;+;+;+;+;+;+;+;+;+;+;+;+;+;+;+;+;+;+;+;+;+;+;+;+;+;+;+;+;+;+;+;+;+;+;+;+;+;+;+;+;+;+;+;+;+;+;+;+;+;+;+;+;+;+	2812	82	122.33	40	27	1.42727	3.87739	23.7267	0.000524858	0.0398053	ENSMUSG00000024186	regulator of G-protein signaling 11(Rgs11)
mCG_16460	CM000219.2;CM000219.2;CM000219.2;CM000219.2;CM000219.2;CM000219.2;CM000219.2;CM000219.2;CM000219.2;CM000219.2	76823118;76823150;76824812;76824812;76826151;76828084;76828084;76830105;76830105;76833682	76823194;76823194;76824947;76824947;76826346;76828172;76828172;76830422;76830235;76833816	+;+;+;+;+;+;+;+;+;+	951	215.17	287.83	104	62	1.44021	5.14992	36.3791	9.31e-05	0.0128158	ENSMUSG00000040483	XIAP associated factor 1(Xaf1)
mCG_16840	CM000223.2;CM000223.2;CM000223.2;CM000223.2;CM000223.2;CM000223.2;CM000223.2;CM000223.2	100496556;100498402;100499231;100499909;100500412;100506870;100507703;100512429	100498272;100498457;100499451;100500034;100500576;100506965;100507763;100512801	-;-;-;-;-;-;-;-	2815	133	108	40	25	1.76135	4.07187	28.9148	0.000241154	0.0239736	ENSMUSG00000037185	keratin 80(Krt80)
mCG_1730	CM000221.2	1294433	1295626	+	1194	142	136	19	9	3.17839	4.04799	84.503	1.99e-06	0.0010847	ENSMUSG00000034424	glycine cleavage system protein H (aminomethyl carrier)(Gcsh)
mCG_17933	CM000228.2;CM000228.2;CM000228.2;CM000228.2	22479708;22480019;22481068;22482277	22479832;22480478;22481113;22482509	+;+;+;+	864	127	140	2	3	5.5127	3.87282	147.605	1.26e-07	0.000351763	ENSMUSG00000006200	reproductive homeobox 6(Rhox6)
mCG_18104	CM000217.2;CM000217.2;CM000217.2;CM000217.2	95769396;95772374;95774245;95776192	95769545;95772423;95774473;95776299	-;-;-;-	537	12	15	0	0	6.69256	0.897769	25.1522	0.000563822	0.0406643	ENSMUSG00000096316	Fas apoptotic inhibitory molecule like(Faiml)
mCG_19918	CM000211.2;CM000211.2;CM000211.2;CM000211.2	97140077;97142337;97145476;97148756	97141243;97142501;97145682;97148989	-;-;-;-	1773	27	12	100	56.5	-2.10291	3.48666	23.9265	0.000508259	0.0393579	ENSMUSG00000027869	hydroxy-delta-5-steroid dehydrogenase, 3 beta- and steroid delta-isomerase 6(Hsd3b6)
mCG_21708	CM000212.2;CM000212.2;CM000212.2;CM000212.2	96787426;96800772;96803221;96803826	96787549;96800944;96803339;96806845	+;+;+;+	3436	67	104	25	23	1.62263	3.58327	23.6061	0.00053519	0.0401388	ENSMUSG00000028527	adenylate kinase 4(Ak4)
mCG_21951	CM000211.2;CM000211.2;CM000211.2	79874652;79875954;79877235	79875436;79876421;79877397	-;-;-	1416	100	158	24	28	2.07756	4.062	35.7884	9.98e-05	0.0133526	ENSMUSG00000033882	RNA binding motif protein 46(Rbm46)
mCG_22592	CM000215.2;CM000215.2;CM000215.2;CM000215.2;CM000215.2;CM000215.2;CM000215.2;CM000215.2;CM000215.2;CM000215.2;CM000215.2;CM000215.2;CM000215.2;CM000215.2;CM000215.2;CM000215.2;CM000215.2;CM000215.2;CM000215.2;CM000215.2;CM000215.2;CM000215.2;CM000215.2;CM000215.2;CM000215.2;CM000215.2	137569518;137569521;137570205;137570205;137570423;137570423;137570597;137570597;137570798;137570798;137571353;137571353;137571625;137571625;137571882;137571882;137572171;137572171;137572745;137572745;137573163;137573163;137574315;137574315;137580024;137580024	137570020;137570020;137570286;137570286;137570533;137570533;137570720;137570720;137570864;137570864;137571416;137571416;137571714;137571714;137571936;137571936;137572218;137572218;137572825;137572819;137573222;137573222;137574377;137574377;137580123;137580168	-;-;-;-;-;-;-;-;-;-;-;-;-;-;-;-;-;-;-;-;-;-;-;-;-;-	1493	80	106.5	7	6	3.64485	3.43829	88.9118	1.56e-06	0.000880816	ENSMUSG00000025480	synaptonemal complex central element protein 1(Syce1)
mCG_3344	CM000220.2;CM000220.2;CM000220.2;CM000220.2;CM000220.2;CM000220.2;CM000220.2;CM000220.2;CM000220.2;CM000220.2	102615849;102615875;102617746;102617988;102620138;102620138;102621324;102621324;102622415;102622415	102615906;102615906;102618394;102618394;102620411;102620183;102621474;102621474;102622941;102622940	+;+;+;+;+;+;+;+;+;+	1659	22	33.58	0.5	1	4.82701	1.77895	40.3319	5.98e-05	0.00967068	ENSMUSG00000079012	serine (or cysteine) peptidase inhibitor, clade A, member 3M(Serpina3m)
mCG_3860	CM000222.2;CM000222.2;CM000222.2;CM000222.2;CM000222.2;CM000222.2;CM000222.2;CM000222.2	64164489;64189316;64213573;64217856;64224654;64225760;64227940;64228666	64164589;64189772;64213735;64218099;64224769;64225896;64228051;64231457	+;+;+;+;+;+;+;+	4122	1284.5	1608.33	761	468	1.07949	7.7671	27.5577	0.000292416	0.027579	ENSMUSG00000034205	lysyl oxidase-like 2(Loxl2)
mCG_49383	CM000228.2;CM000228.2;CM000228.2	116455564;116456002;116456338	116455630;116456082;116456924	+;+;+	735	303	360	938	589	-1.35773	6.92026	40.5147	5.87e-05	0.00958825	ENSMUSG00000047844	brain expressed X-linked 4(Bex4)
mCG_52071	CM000227.1	3868562	3874062	-	5501	187	220	96	57.25	1.26031	4.90887	25.6048	0.000390858	0.0324898	ENSMUSG00000047787	fibronectin leucine rich transmembrane protein 1(Flrt1)
mCG_5298	CM000227.1;CM000227.1;CM000227.1;CM000227.1;CM000227.1;CM000227.1;CM000227.1	15353179;15356233;15391678;15394521;15431981;15473552;15516878	15353357;15356321;15391754;15394664;15432094;15473656;15517364	-;-;-;-;-;-;-	1195	223	287.5	117.75	85.5	1.14801	5.25787	23.7387	0.000523847	0.0398053	ENSMUSG00000024713	proprotein convertase subtilisin/kexin type 5(Pcsk5)
mCG_59677	CM000228.2	87382232	87385088	+	2857	42	108	0	1	6.70997	3.01806	70.699	4.67e-06	0.00201938	ENSMUSG00000086503	inactive X specific transcripts(Xist)
mCG_6996	CM000219.2;CM000219.2;CM000219.2;CM000219.2;CM000219.2;CM000219.2;CM000219.2;CM000219.2;CM000219.2;CM000219.2;CM000219.2;CM000219.2;CM000219.2;CM000219.2;CM000219.2;CM000219.2;CM000219.2;CM000219.2;CM000219.2;CM000219.2	53129895;53131458;53133341;53134452;53136182;53136618;53139337;53140925;53141566;53142660;53143551;53143939;53144239;53145478;53145624;53145909;53148232;53148455;53150905;53151394	53129909;53131485;53133367;53134505;53136244;53136662;53139414;53140978;53141610;53142749;53143613;53143995;53144265;53145540;53145677;53145935;53148285;53148541;53150943;53153805	+;+;+;+;+;+;+;+;+;+;+;+;+;+;+;+;+;+;+;+	3382	147.5	202.5	84	49	1.23688	4.68956	23.3447	0.000558433	0.0406643	ENSMUSG00000063564	collagen, type XXIII, alpha 1(Col23a1)
mCG_7620	CM000220.2;CM000220.2;CM000220.2;CM000220.2;CM000220.2;CM000220.2;CM000220.2;CM000220.2;CM000220.2;CM000220.2;CM000220.2;CM000220.2;CM000220.2;CM000220.2;CM000220.2;CM000220.2;CM000220.2;CM000220.2;CM000220.2;CM000220.2	78983319;78984100;79037492;79041044;79041687;79042575;79045144;79046401;79048829;79049192;79053628;79055764;79057569;79062265;79063202;79063287;79066879;79066879;79069432;79096079	78983590;78984389;79037649;79041142;79041754;79042640;79045265;79046488;79048913;79049295;79053754;79055856;79057652;79062406;79063327;79063327;79069073;79067018;79069511;79096306	+;+;+;+;+;+;+;+;+;+;+;+;+;+;+;+;+;+;+;+	4427	146	198	85.5	27	1.51359	4.58733	21.9161	0.000708862	0.0487359	ENSMUSG00000021130	UDP-N-acetyl-alpha-D-galactosamine:polypeptide N-acetylgalactosaminyltransferase 16(Galnt16)
mCG_8024	CM000226.2	45474699	45475122	+	424	50	68.5	12	10	2.23632	2.97053	34.0912	0.000122499	0.0155373	ENSMUSG00000049246	heat shock protein 1 (chaperonin 10), pseudogene 2
mCG_8350	CM000228.2;CM000228.2;CM000228.2;CM000228.2;CM000228.2	38050923;38053468;38060039;38062587;38063978	38051148;38053649;38060171;38062699;38064752	+;+;+;+;+	1429	211	299	97	58	1.55374	5.13601	41.1655	5.47e-05	0.00914984	ENSMUSG00000055555	RIKEN cDNA 4930502E18 gene(4930502E18Rik)
mCG_9886	CM000217.2;CM000217.2;CM000217.2;CM000217.2;CM000217.2;CM000217.2;CM000217.2;CM000217.2;CM000217.2;CM000217.2	1846374;1847485;1847820;1848074;1850301;1850618;1851759;1852291;1854168;1856142	1846560;1847729;1847968;1848199;1850465;1850762;1851892;1852450;1854271;1856524	+;+;+;+;+;+;+;+;+;+	1798	254	326	139	37.5	1.64466	5.29986	24.3821	0.000472671	0.0375999	ENSMUSG00000043613	matrix metallopeptidase 3(Mmp3)
