# Supplementary material for: UHRF1 establishes crosstalk between somatic and germ cells in male reproduction
Source: Cell Death Dis. 2022 Apr 19;13(4):377. doi: 10.1038/s41419-022-04837-2 (PMC9018721; doi:10.1038/s41419-022-04837-2)
Supplement: Supplementary file 5 — Supplementary Table 3 [file 41419_2022_4837_MOESM5_ESM.xlsx]

## Sheet: Primer
Gene	Sequence (5’-3’)	Application
Amh-cre	F:CAGCATTCCTGTCACTTGGTC	Genotyping
	R:ATTTGCCTGCATTACCGGTCG
Uhrf1-loxp	F:TTGCTGCCAGGTAGGACAT	Genotyping
	R:GAAGAGGCGGCTCAGGAGA
Gapdh	F:AGGTCGGTGTGAACGGATTTG	RT-qPCR
	R:GGGGTCGTTGATGGCAACA
Timp1	F:GCAACTCGGACCTGGTCATAA	RT-qPCR
	R:CGGCCCGTGATGAGAAACT
Ahsg	F:ATCCGCTCCACAAGGTACAG	RT-qPCR
	R:GGTCCAAAGCATGGCAAGT
Ccbe1	F:AAACAAGATCACCACGACCAAA	RT-qPCR
	R:CTCGCGGTCATATCGGTATCC
Ect2l	F:ACTCATTTGTGGCTGTCCGACT	RT-qPCR
	R:TATGAGATGTACTCCGACTGCTA
mCG_115120	F:TTTCAAAGACAGCAACGTGA	RT-qPCR
	R:GGCTCTGACTACATTTGGAC
Cxcl1	F:CTGGGATTCACCTCAAGAACATC	RT-qPCR
	R:CAGGGTCAAGGCAAGCCTC
Lcn2	F:TGGCCCTGAGTGTCATGTG	RT-qPCR
	R:CTCTTGTAGCTCATAGATGGTGC
Nnt	F:CTCAGGCTTGTGCTGTGTTG	RT-qPCR
	R:CTCGGCCATGCAGGTAAGAA
Trf	F:TGGGGGTTGGGTGTACGAT	RT-qPCR
	R:AGCGTAGTAGTAGGTCTGTGG
Rhox5	F:ACTCGGAAGAACAGCATGATG	RT-qPCR
	R:CCCTGGTGCCACTATCCTT
mCG_16460	F:TGACACGTATTCGGGATGAAAG	RT-qPCR
	R:GTGGGAAGATCAGCCCTCTG
mCG_114266	F:TGCTCTGCCATCTAATGATTCAC	RT-qPCR
	R:CTCACCCCATACTTTCTCTTCCT
E430002G05Rik	F:ATGGAGCTAGACAGATGGGC	RT-qPCR
	R:ACACATGATGTTCCACTCAGC
mCG_112838	F:CAAAATCAAGGGCAGACCTCC	RT-qPCR
	R:ACACTCACCCCATACTTTCTC
Line1 5'UTR	F:GGCGAAAGGCAAACGTAAGA	RT-qPCR
	R:GGAGTGCTGCGTTCTGATGA
IAP Gag	F:AACCAATGCTAATTTCACCTTGGT	RT-qPCR
	R:GCCAATCAGCAGGCGTTAGT
IAP 5’ UTR	F : CGGGTCGCGGTAATAAAGGT	RT-qPCR
	R : ACTCTCGTTCCCCAGCTGAA
IAP Δ1-int	F : AACGCTGCTGCTTTAACTCC	RT-qPCR
	R :TGCACATAAAGCTGGCACA
IAP LTR	F : CTCCATGTGCTCTGCCTTCC	RT-qPCR
	R : CCCCGTCCCTTTTTTAGGAGA
Timp1	F:GAGTTAGGTTTTAAAGGAAAAGGGTT	BSP
	R:CCAAAAATAAAACAATAACAAAAA
Spp1	F:TTGGATGAATTAAGTTTGGAA	BSP
	R:AACTAAACTAAAAACCCAAAATATTACCTC
Trf	F:TAGAGGAGAGGTGGTTATTAAGATT	BSP
	R:CTACTTAAACACCTAACAATCCCCA
Cxcl1	F:TTATTGTTATTGGGGGAGGAG	BSP
	R:TTAAACAATTTTCTAAACCAAAAA
Line1 5'	F:CACCGTTAGAGAATTTGATAGTTTTTGGAATAGG	BSP
	R:TTACCAAAACAAAACCTTTCTCAAACACTATAT
IAP LTR	F:CACCTTGTGTTTTAAGTGGTAAATAAATAATTTG	BSP
	R:TTACAAAAAAAACACACAAACCAAAAT
