# Supplementary material for: UHRF1 establishes crosstalk between somatic and germ cells in male reproduction
Source: Cell Death Dis. 2022 Apr 19;13(4):377. doi: 10.1038/s41419-022-04837-2 (PMC9018721; doi:10.1038/s41419-022-04837-2)
Supplement: Supplementary file 6 — Supplementary Table 4 [file 41419_2022_4837_MOESM6_ESM.xlsx]

## Sheet: antibodies
Antibodies	Species	Concentration	Company source	Cat #
UHRF1	Mouse	1:100	santa	sc-373750
DDX4/MVH	Rabbit	1:400	abcam	ab13840
WT1	Rabbit	1:400	abcam	ab89901
WT1	Mouse	1:300	abcam	ab212951
PLZF	Mouse	1:100	santa	sc-28391
5mC	Mouse	1:100	Epigentek	A-1014
STRA8	Rabbit	1:200	Milipore	ABN1656
α-Tublin	Mouse	1:100	Proteintech	14555-1-AP
β-Actin	Mouse	1:100	santa	sc-8432
Ki67	Rabbit	1:200	Cell signaling technology	9219
P27	Mouse	1:200	abcam	ab193379
TIMP1	Goat	1:1000	R&D Systems	AF980-SP
N-Cadherin	Mouse	1:100	Cell signaling technology	14215
ZO-2	Rabbit	1:100	Thermo Fisher	38-9100
β-Catenin	Rabbit		Thermo Fisher	22-7263
GAPDH	Rabbit	1:6000	Proteintech	10494-1-AP
Dylight 488 Goat anti-mouse IgG	Goat	1:500	Abbkine	A23210
Dylight 594 Goat anti-rabbit IgG	Goat	1:500	Abbkine	A23420
Alexa FluorTM 488 Goat anti-mouse IgG (H+L)	Goat	1:500	Invitrogen	A11029
Alexa FluorTM 488 Goat anti-rabbit IgG(H+L)	Goat	1:500	Invitrogen	A32731
Alexa FluorTM 594 Goat anti-rabbit IgG (H+L)	Goat	1:500	Invitrogen	A11032
Cy3-conjugated Affinipure Goat anti-mouse IgG(H+L)	Goat	1:250	Proteintech	SA00009-1
HRP Donkey anti-goat IgG	Donkey	1:10000	Abbkine	A21030
HRP Goat anti-rabbit IgG	Goat	1:10000	Abbkine	A21020-1
